# Supplementary material for: Genome-wide identification, phylogeny, and expression analysis of GRF transcription factors in pineapple (Ananas comosus)
Source: Front Plant Sci. 2023 Apr 14;14:1159223. doi: 10.3389/fpls.2023.1159223 (PMC10140365; doi:10.3389/fpls.2023.1159223)
Supplement: Supplementary file 5 [file Table_1.xlsx]

## Sheet: Sheet1
Supplementary file 1：The distribution and classification of GRF genes in 26 species
Species	SubfamilyⅠ	SubfamilyⅡ	SubfamilyⅢ	Subfamily Ⅳ	SubfamilyⅤ	Subfamily Ⅵ	outlier genes	GRF gene number
Ananas comosus	2	0	2	1	2	1	0	8
Amborella trichopoda	1	1	0	0	2	0	2	6
Arabidopsis thaliana	2	2	2	2	1	0	0	9
Brachypodium distachyon	2	0	2	0	3	3	2	12
Brassica rapa	3	5	4	3	1	0	0	16
Chlamydomonas reinhardtii	0	0	0	0	0	0	0	0
Glycine max	4	4	6	2	0	6	0	22
Gossypium raimondii	9	6	5	7	8	6	0	41
Mangifera indica	5	2	8	3	2	3	0	23
Manihot esculenta	4	2	4	1	6	1	0	18
Marchantia polymorpha	0	0	0	0	0	0	1	1
Musa acuminata	6	1	3	0	3	5	0	18
Nymphaea colorata	0	0	0	1	2	2	4	9
Oryza sativa	4	0	2	0	3	3	0	12
Physcomitrella patens	0	0	0	0	0	0	2	2
Pinus taeda	0	0	0	0	1	0	5	6
Populus trichocarpa	4	1	4	3	2	4	0	18
Selaginella moellendorffii	0	0	0	0	0	0	4	4
Setaria italica	3	0	2	0	2	3	0	10
Solanum lycopersicum	2	2	1	1	2	3	0	11
Solanum Tuberosum	2	2	1	2	2	3	0	12
Sorghum bicolor	3	0	2	0	1	2	0	8
Theobroma cacao	2	1	2	2	2	1	0	10
Vitis vinifera	2	1	2	2	2	1	0	10
Volvox carteri	0	0	0	0	0	0	0	0
Zea mays	5	0	4	0	4	5	0	18
