# Supplementary material for: Genome-wide identification, phylogeny, and expression analysis of GRF transcription factors in pineapple (Ananas comosus)
Source: Front Plant Sci. 2023 Apr 14;14:1159223. doi: 10.3389/fpls.2023.1159223 (PMC10140365; doi:10.3389/fpls.2023.1159223)
Supplement: Supplementary file 6 [file Table_2.xlsx]

## Sheet: Sheet1
Additional file 2: The Tandem duplicated gene pairs throughout the pineapple genome
Gene 1	Gene 2
Aco000047.1	Aco000046.1
Aco000093.1	Aco000092.1
Aco000223.1	Aco000222.1
Aco000424.1	Aco000423.1
Aco000491.1	Aco000490.1
Aco000500.1	Aco000499.1
Aco000565.1	Aco000564.1
Aco000621.1	Aco000620.1
Aco000628.1	Aco000627.1
Aco000693.1	Aco000692.1
Aco000755.1	Aco000754.1
Aco000757.1	Aco000756.1
Aco000758.1	Aco000757.1
Aco000880.1	Aco000879.1
Aco000919.1	Aco000918.1
Aco000920.1	Aco000919.1
Aco000928.1	Aco000927.1
Aco000929.1	Aco000926.1
Aco000967.1	Aco000966.1
Aco000972.1	Aco000971.1
Aco000980.1	Aco000979.1
Aco001066.1	Aco001065.1
Aco001104.1	Aco001103.1
Aco001105.1	Aco001104.1
Aco001127.1	Aco001126.1
Aco001208.1	Aco001207.1
Aco001214.1	Aco001213.1
Aco001215.1	Aco001214.1
Aco001278.1	Aco001277.1
Aco001279.1	Aco001278.1
Aco001280.1	Aco001279.1
Aco001281.1	Aco001280.1
Aco001285.1	Aco001284.1
Aco001293.1	Aco001292.1
Aco001300.1	Aco001299.1
Aco001308.1	Aco001307.1
Aco001309.1	Aco001308.1
Aco001311.1	Aco001309.1
Aco001312.1	Aco001311.1
Aco001499.1	Aco001498.1
Aco001597.1	Aco001595.1
Aco001810.1	Aco001809.1
Aco001917.1	Aco001915.1
Aco001919.1	Aco001917.1
Aco002034.1	Aco002033.1
Aco002068.1	Aco002066.1
Aco002078.1	Aco002077.1
Aco002256.1	Aco002255.1
Aco002259.1	Aco002258.1
Aco002343.1	Aco002342.1
Aco002352.1	Aco002351.1
Aco002353.1	Aco002352.1
Aco002384.1	Aco002383.1
Aco002385.1	Aco002384.1
Aco002405.1	Aco002404.1
Aco002411.1	Aco002410.1
Aco002419.1	Aco002418.1
Aco002420.1	Aco002419.1
Aco002433.1	Aco002432.1
Aco002482.1	Aco002481.1
Aco002586.1	Aco002585.1
Aco002592.1	Aco002593.1
Aco002621.1	Aco002622.1
Aco002659.1	Aco002660.1
Aco002660.1	Aco002661.1
Aco002661.1	Aco002663.1
Aco002702.1	Aco002703.1
Aco002791.1	Aco002792.1
Aco002816.1	Aco002817.1
Aco002817.1	Aco002818.1
Aco002873.1	Aco002874.1
Aco002925.1	Aco002926.1
Aco003026.1	Aco003027.1
Aco003050.1	Aco003051.1
Aco003051.1	Aco003052.1
Aco003052.1	Aco003053.1
Aco003053.1	Aco003054.1
Aco003056.1	Aco003057.1
Aco003073.1	Aco003074.1
Aco003122.1	Aco003123.1
Aco003124.1	Aco003125.1
Aco003190.1	Aco003191.1
Aco003256.1	Aco003257.1
Aco003352.1	Aco003353.1
Aco003357.1	Aco003358.1
Aco003386.1	Aco003387.1
Aco003388.1	Aco003389.1
Aco003434.1	Aco003435.1
Aco003435.1	Aco003436.1
Aco003497.1	Aco003498.1
Aco003521.1	Aco003522.1
Aco003522.1	Aco003523.1
Aco003565.1	Aco003566.1
Aco003580.1	Aco003581.1
Aco003642.1	Aco003643.1
Aco003645.1	Aco003646.1
Aco003863.1	Aco003862.1
Aco003895.1	Aco003894.1
Aco003956.1	Aco003955.1
Aco004011.1	Aco004010.1
Aco004058.1	Aco004057.1
Aco004077.1	Aco004076.1
Aco004107.1	Aco004106.1
Aco004124.1	Aco004123.1
Aco004215.1	Aco004214.1
Aco004228.1	Aco004227.1
Aco004242.1	Aco004241.1
Aco004290.1	Aco004289.1
Aco004306.1	Aco004307.1
Aco004307.1	Aco004308.1
Aco004322.1	Aco004323.1
Aco004350.1	Aco004351.1
Aco004355.1	Aco004356.1
Aco004358.1	Aco004359.1
Aco004359.1	Aco004360.1
Aco004492.1	Aco004493.1
Aco004709.1	Aco004710.1
Aco004777.1	Aco004779.1
Aco004872.1	Aco004873.1
Aco004987.1	Aco004988.1
Aco005030.1	Aco005031.1
Aco005149.1	Aco005150.1
Aco005150.1	Aco005151.1
Aco005176.1	Aco005177.1
Aco005205.1	Aco005206.1
Aco005229.1	Aco005230.1
Aco005292.1	Aco005293.1
Aco005295.1	Aco005296.1
Aco005300.1	Aco005302.1
Aco005358.1	Aco005359.1
Aco005371.1	Aco005372.1
Aco005377.1	Aco005378.1
Aco005440.1	Aco005441.1
Aco005452.1	Aco005453.1
Aco005460.1	Aco005461.1
Aco005477.1	Aco005478.1
Aco005525.1	Aco005527.1
Aco005547.1	Aco005548.1
Aco005548.1	Aco005549.1
Aco005562.1	Aco005563.1
Aco005588.1	Aco005589.1
Aco005605.1	Aco005606.1
Aco005801.1	Aco005802.1
Aco005876.1	Aco005875.1
Aco005931.1	Aco005930.1
Aco005961.1	Aco005960.1
Aco006051.1	Aco006050.1
Aco006064.1	Aco006063.1
Aco006083.1	Aco006081.1
Aco006084.1	Aco006083.1
Aco006102.1	Aco006101.1
Aco006109.1	Aco006106.1
Aco006117.1	Aco006114.1
Aco006143.1	Aco006142.1
Aco006156.1	Aco006155.1
Aco006163.1	Aco006161.1
Aco006215.1	Aco006214.1
Aco006364.1	Aco006363.1
Aco006419.1	Aco006417.1
Aco006422.1	Aco006420.1
Aco006452.1	Aco006451.1
Aco006483.1	Aco006482.1
Aco006645.1	Aco006643.1
Aco006646.1	Aco006645.1
Aco006798.1	Aco006797.1
Aco006799.1	Aco006798.1
Aco006800.1	Aco006799.1
Aco006845.1	Aco006844.1
Aco006876.1	Aco006877.1
Aco006895.1	Aco006896.1
Aco006925.1	Aco006926.1
Aco007122.1	Aco007123.1
Aco007171.1	Aco007173.1
Aco007350.1	Aco007351.1
Aco007387.1	Aco007388.1
Aco007577.1	Aco007578.1
Aco007612.1	Aco007613.1
Aco007636.1	Aco007637.1
Aco007661.1	Aco007662.1
Aco007668.1	Aco007669.1
Aco007675.1	Aco007676.1
Aco007845.1	Aco007844.1
Aco007938.1	Aco007937.1
Aco007944.1	Aco007942.1
Aco007997.1	Aco007996.1
Aco008069.1	Aco008068.1
Aco008077.1	Aco008076.1
Aco008131.1	Aco008130.1
Aco008230.1	Aco008231.1
Aco008237.1	Aco008238.1
Aco008455.1	Aco008456.1
Aco008487.1	Aco008488.1
Aco008532.1	Aco008533.1
Aco008554.1	Aco008555.1
Aco008606.1	Aco008607.1
Aco008610.1	Aco008611.1
Aco008616.1	Aco008617.1
Aco008668.1	Aco008669.1
Aco008669.1	Aco008670.1
Aco008670.1	Aco008671.1
Aco008723.1	Aco008724.1
Aco008797.1	Aco008798.1
Aco008798.1	Aco008799.1
Aco008806.1	Aco008807.1
Aco008807.1	Aco008808.1
Aco008816.1	Aco008817.1
Aco008847.1	Aco008848.1
Aco008856.1	Aco008857.1
Aco008880.1	Aco008881.1
Aco008884.1	Aco008885.1
Aco008915.1	Aco008916.1
Aco008917.1	Aco008918.1
Aco009086.1	Aco009087.1
Aco009116.1	Aco009117.1
Aco009130.1	Aco009131.1
Aco009137.1	Aco009138.1
Aco009169.1	Aco009170.1
Aco009173.1	Aco009174.1
Aco009265.1	Aco009266.1
Aco009359.1	Aco009356.1
Aco009514.1	Aco009513.1
Aco009537.1	Aco009536.1
Aco009544.1	Aco009543.1
Aco009694.1	Aco009693.1
Aco009806.1	Aco009807.1
Aco009815.1	Aco009816.1
Aco009858.1	Aco009859.1
Aco009879.1	Aco009880.1
Aco009965.1	Aco009966.1
Aco009985.1	Aco009986.1
Aco010032.1	Aco010033.1
Aco010035.1	Aco010653.1
Aco010064.1	Aco010065.1
Aco010099.1	Aco010098.1
Aco010215.1	Aco010214.1
Aco010355.1	Aco010354.1
Aco010379.1	Aco010380.1
Aco010412.1	Aco010413.1
Aco010488.1	Aco010489.1
Aco010489.1	Aco010490.1
Aco010519.1	Aco010517.1
Aco010532.1	Aco010531.1
Aco010581.1	Aco010580.1
Aco010674.1	Aco010675.1
Aco010683.1	Aco010684.1
Aco010719.1	Aco010720.1
Aco010744.1	Aco010745.1
Aco010759.1	Aco010760.1
Aco010760.1	Aco010761.1
Aco010763.1	Aco010765.1
Aco010790.1	Aco010791.1
Aco010822.1	Aco010823.1
Aco010839.1	Aco010840.1
Aco010854.1	Aco010855.1
Aco010893.1	Aco010895.1
Aco010900.1	Aco010901.1
Aco011044.1	Aco011042.1
Aco011085.1	Aco011084.1
Aco011125.1	Aco011124.1
Aco011186.1	Aco011187.1
Aco011225.1	Aco011224.1
Aco011229.1	Aco011226.1
Aco011230.1	Aco011229.1
Aco011316.1	Aco011315.1
Aco011368.1	Aco011367.1
Aco011459.1	Aco011458.1
Aco011568.1	Aco011567.1
Aco011569.1	Aco011568.1
Aco011577.1	Aco011576.1
Aco011587.1	Aco011586.1
Aco011615.1	Aco011614.1
Aco011636.1	Aco011635.1
Aco011657.1	Aco011656.1
Aco011688.1	Aco011687.1
Aco011734.1	Aco011733.1
Aco011802.1	Aco011801.1
Aco011821.1	Aco011820.1
Aco011858.1	Aco011857.1
Aco011883.1	Aco011884.1
Aco011964.1	Aco011965.1
Aco011989.1	Aco011990.1
Aco012021.1	Aco012022.1
Aco012038.1	Aco012039.1
Aco012046.1	Aco012048.1
Aco012053.1	Aco012054.1
Aco012054.1	Aco012055.1
Aco012072.1	Aco012071.1
Aco012097.1	Aco012096.1
Aco012128.1	Aco012127.1
Aco012134.1	Aco012133.1
Aco012159.1	Aco012158.1
Aco012163.1	Aco012162.1
Aco012207.1	Aco012206.1
Aco012208.1	Aco012207.1
Aco012209.1	Aco012208.1
Aco012283.1	Aco012282.1
Aco012424.1	Aco012423.1
Aco012518.1	Aco012519.1
Aco012545.1	Aco012546.1
Aco012598.1	Aco012599.1
Aco012650.1	Aco012651.1
Aco012651.1	Aco012652.1
Aco012662.1	Aco012663.1
Aco012667.1	Aco012668.1
Aco012668.1	Aco012669.1
Aco012675.1	Aco012676.1
Aco012676.1	Aco012677.1
Aco012679.1	Aco012680.1
Aco012681.1	Aco012682.1
Aco012688.1	Aco012689.1
Aco012696.1	Aco012697.1
Aco012721.1	Aco012722.1
Aco012745.1	Aco012746.1
Aco012746.1	Aco012747.1
Aco012751.1	Aco012752.1
Aco012813.1	Aco012814.1
Aco012814.1	Aco012815.1
Aco012966.1	Aco012967.1
Aco012970.1	Aco010358.1
Aco012973.1	Aco012972.1
Aco012976.1	Aco012973.1
Aco012983.1	Aco012981.1
Aco012994.1	Aco012993.1
Aco013040.1	Aco013039.1
Aco013047.1	Aco013046.1
Aco013054.1	Aco013053.1
Aco013056.1	Aco013054.1
Aco013061.1	Aco013060.1
Aco013063.1	Aco013061.1
Aco013064.1	Aco013063.1
Aco013067.1	Aco013066.1
Aco013114.1	Aco013113.1
Aco013116.1	Aco013115.1
Aco013149.1	Aco013150.1
Aco013164.1	Aco013165.1
Aco013165.1	Aco013166.1
Aco013210.1	Aco013211.1
Aco013242.1	Aco013243.1
Aco013286.1	Aco013288.1
Aco013288.1	Aco013289.1
Aco013289.1	Aco013290.1
Aco013329.1	Aco013328.1
Aco013337.1	Aco013336.1
Aco013393.1	Aco013392.1
Aco013431.1	Aco013430.1
Aco013446.1	Aco013445.1
Aco013463.1	Aco013462.1
Aco013464.1	Aco013463.1
Aco013465.1	Aco013464.1
Aco013468.1	Aco013467.1
Aco013476.1	Aco013478.1
Aco013576.1	Aco013577.1
Aco013577.1	Aco013578.1
Aco013599.1	Aco013600.1
Aco013600.1	Aco013601.1
Aco013604.1	Aco013605.1
Aco013650.1	Aco013648.1
Aco013651.1	Aco013650.1
Aco013689.1	Aco013685.1
Aco013754.1	Aco013752.1
Aco013757.1	Aco013756.1
Aco013758.1	Aco013757.1
Aco013784.1	Aco013785.1
Aco013827.1	Aco013828.1
Aco013874.1	Aco013875.1
Aco013916.1	Aco013917.1
Aco013918.1	Aco013919.1
Aco013924.1	Aco013925.1
Aco013934.1	Aco013932.1
Aco013963.1	Aco013962.1
Aco013967.1	Aco013966.1
Aco014000.1	Aco013999.1
Aco014007.1	Aco014005.1
Aco014017.1	Aco014016.1
Aco014043.1	Aco014042.1
Aco014044.1	Aco014043.1
Aco014059.1	Aco014058.1
Aco014076.1	Aco014075.1
Aco014216.1	Aco014218.1
Aco014224.1	Aco014225.1
Aco014276.1	Aco014277.1
Aco014303.1	Aco014304.1
Aco014330.1	Aco014331.1
Aco014334.1	Aco014335.1
Aco014383.1	Aco014384.1
Aco014428.1	Aco014426.1
Aco014435.1	Aco014436.1
Aco014440.1	Aco014439.1
Aco014458.1	Aco014457.1
Aco014461.1	Aco014458.1
Aco014464.1	Aco014463.1
Aco014465.1	Aco014464.1
Aco014486.1	Aco014484.1
Aco014520.1	Aco014519.1
Aco014521.1	Aco014520.1
Aco014522.1	Aco014521.1
Aco014527.1	Aco014526.1
Aco014541.1	Aco014542.1
Aco014597.1	Aco014598.1
Aco014610.1	Aco014611.1
Aco014756.1	Aco014755.1
Aco014769.1	Aco014770.1
Aco014771.1	Aco014769.1
Aco014772.1	Aco014771.1
Aco014773.1	Aco014772.1
Aco014785.1	Aco014784.1
Aco014805.1	Aco014804.1
Aco014848.1	Aco014847.1
Aco014867.1	Aco014866.1
Aco014912.1	Aco014914.1
Aco014937.1	Aco014938.1
Aco015003.1	Aco015004.1
Aco015116.1	Aco015115.1
Aco015136.1	Aco015137.1
Aco015170.1	Aco015169.1
Aco015190.1	Aco015189.1
Aco015199.1	Aco015198.1
Aco015252.1	Aco015249.1
Aco015253.1	Aco015252.1
Aco015275.1	Aco015276.1
Aco015309.1	Aco015310.1
Aco015447.1	Aco015448.1
Aco015534.1	Aco015533.1
Aco015630.1	Aco015629.1
Aco015631.1	Aco015630.1
Aco015646.1	Aco015645.1
Aco015825.1	Aco015826.1
Aco015841.1	Aco015840.1
Aco015846.1	Aco015845.1
Aco015847.1	Aco015846.1
Aco015848.1	Aco015847.1
Aco015873.1	Aco015871.1
Aco015910.1	Aco015909.1
Aco015931.1	Aco015929.1
Aco015966.1	Aco015965.1
Aco016012.1	Aco016010.1
Aco016013.1	Aco016012.1
Aco016020.1	Aco016019.1
Aco016063.1	Aco016064.1
Aco016074.1	Aco016075.1
Aco016075.1	Aco016076.1
Aco016107.1	Aco016108.1
Aco016144.1	Aco016145.1
Aco016225.1	Aco016224.1
Aco016232.1	Aco016231.1
Aco016299.1	Aco016298.1
Aco016331.1	Aco016330.1
Aco016336.1	Aco016335.1
Aco016427.1	Aco016426.1
Aco016479.1	Aco016478.1
Aco016481.1	Aco016480.1
Aco016482.1	Aco016481.1
Aco016499.1	Aco016496.1
Aco016516.1	Aco016515.1
Aco016524.1	Aco016523.1
Aco016526.1	Aco016525.1
Aco016541.1	Aco016540.1
Aco016615.1	Aco016616.1
Aco016619.1	Aco016620.1
Aco016620.1	Aco016621.1
Aco016621.1	Aco016622.1
Aco016713.1	Aco016714.1
Aco016932.1	Aco016931.1
Aco016948.1	Aco016947.1
Aco016970.1	Aco016971.1
Aco017080.1	Aco017081.1
Aco017191.1	Aco017190.1
Aco017206.1	Aco017205.1
Aco017270.1	Aco017269.1
Aco017271.1	Aco017270.1
Aco017275.1	Aco017273.1
Aco017331.1	Aco017332.1
Aco017460.1	Aco017461.1
Aco017472.1	Aco017473.1
Aco017473.1	Aco017474.1
Aco017474.1	Aco017475.1
Aco017526.1	Aco017527.1
Aco017662.1	Aco017661.1
Aco017805.1	Aco017806.1
Aco017882.1	Aco017884.1
Aco017889.1	Aco017890.1
Aco017890.1	Aco017891.1
Aco017987.1	Aco017988.1
Aco017988.1	Aco017989.1
Aco017998.1	Aco017997.1
Aco018021.1	Aco018020.1
Aco018052.1	Aco018051.1
Aco018073.1	Aco018072.1
Aco018149.1	Aco018150.1
Aco018167.1	Aco018168.1
Aco018168.1	Aco018169.1
Aco018169.1	Aco018170.1
Aco018268.1	Aco018269.1
Aco018269.1	Aco018270.1
Aco018270.1	Aco018271.1
Aco018271.1	Aco018272.1
Aco018272.1	Aco018273.1
Aco018303.1	Aco018305.1
Aco018380.1	Aco018381.1
Aco018429.1	Aco018427.1
Aco018430.1	Aco018429.1
Aco018545.1	Aco018546.1
Aco018641.1	Aco018642.1
Aco018703.1	Aco025357.1
Aco018740.1	Aco018738.1
Aco018880.1	Aco018882.1
Aco018926.1	Aco018928.1
Aco018928.1	Aco018929.1
Aco018937.1	Aco018936.1
Aco018985.1	Aco018986.1
Aco018986.1	Aco018987.1
Aco019004.1	Aco019005.1
Aco019191.1	Aco019192.1
Aco019215.1	Aco019216.1
Aco019228.1	Aco019230.1
Aco019235.1	Aco019236.1
Aco019246.1	Aco019248.1
Aco019250.1	Aco019252.1
Aco019315.1	Aco019314.1
Aco019371.1	Aco019372.1
Aco019444.1	Aco019446.1
Aco019595.1	Aco015812.1
Aco019806.1	Aco019805.1
Aco019818.1	Aco019817.1
Aco019974.1	Aco019975.1
Aco019985.1	Aco020035.1
Aco019998.1	Aco019997.1
Aco020002.1	Aco020001.1
Aco020140.1	Aco020139.1
Aco020254.1	Aco020255.1
Aco020260.1	Aco020261.1
Aco020334.1	Aco020332.1
Aco020341.1	Aco020339.1
Aco020388.1	Aco020389.1
Aco020414.1	Aco020415.1
Aco020493.1	Aco020494.1
Aco020508.1	Aco020509.1
Aco020575.1	Aco020574.1
Aco020576.1	Aco020575.1
Aco020580.1	Aco020579.1
Aco020582.1	Aco020580.1
Aco020611.1	Aco020612.1
Aco020637.1	Aco020638.1
Aco020638.1	Aco020639.1
Aco020639.1	Aco020640.1
Aco020648.1	Aco020649.1
Aco020747.1	Aco020744.1
Aco020874.1	Aco020875.1
Aco020904.1	Aco020905.1
Aco020915.1	Aco020916.1
Aco021000.1	Aco021001.1
Aco021080.1	Aco021081.1
Aco021193.1	Aco021194.1
Aco021232.1	Aco021233.1
Aco021337.1	Aco021336.1
Aco021354.1	Aco021355.1
Aco021529.1	Aco021530.1
Aco021559.1	Aco021558.1
Aco021563.1	Aco021562.1
Aco021838.1	Aco021837.1
Aco022005.1	Aco022006.1
Aco022006.1	Aco022007.1
Aco022032.1	Aco022033.1
Aco022121.1	Aco022122.1
Aco022166.1	Aco022165.1
Aco022201.1	Aco022202.1
Aco022209.1	Aco022210.1
Aco022211.1	Aco022212.1
Aco022296.1	Aco022297.1
Aco022423.1	Aco022426.1
Aco022426.1	Aco022427.1
Aco022476.1	Aco022478.1
Aco022635.1	Aco022636.1
Aco022654.1	Aco022655.1
Aco022770.1	Aco022772.1
Aco022827.1	Aco022828.1
Aco022842.1	Aco022841.1
Aco022843.1	Aco022842.1
Aco022848.1	Aco022847.1
Aco023094.1	Aco023093.1
Aco023095.1	Aco023094.1
Aco023096.1	Aco023095.1
Aco023136.1	Aco023137.1
Aco023141.1	Aco023142.1
Aco023220.1	Aco023221.1
Aco023257.1	Aco023259.1
Aco023283.1	Aco023282.1
Aco023292.1	Aco023291.1
Aco023294.1	Aco023293.1
Aco023361.1	Aco023362.1
Aco023461.1	Aco023462.1
Aco023522.1	Aco023523.1
Aco023528.1	Aco023529.1
Aco023546.1	Aco023547.1
Aco023558.1	Aco023559.1
Aco023647.1	Aco023648.1
Aco023660.1	Aco023661.1
Aco023665.1	Aco028276.1
Aco023696.1	Aco023697.1
Aco023697.1	Aco014797.1
Aco023843.1	Aco023842.1
Aco023963.1	Aco023964.1
Aco024042.1	Aco024041.1
Aco024054.1	Aco024645.1
Aco024244.1	Aco024245.1
Aco024328.1	Aco024329.1
Aco024649.1	Aco024650.1
Aco025041.1	Aco025043.1
Aco025093.1	Aco025094.1
Aco025173.1	Aco025174.1
Aco025188.1	Aco025189.1
Aco025227.1	Aco025228.1
Aco025357.1	Aco025358.1
Aco025382.1	Aco025383.1
Aco025625.1	Aco025626.1
Aco025626.1	Aco025627.1
Aco025720.1	Aco025721.1
Aco025803.1	Aco025804.1
Aco025913.1	Aco025914.1
Aco026057.1	Aco026058.1
Aco026391.1	Aco026392.1
Aco026417.1	Aco026418.1
Aco026534.1	Aco026535.1
Aco026584.1	Aco026585.1
Aco026714.1	Aco026715.1
Aco026715.1	Aco026716.1
Aco026716.1	Aco026717.1
Aco026732.1	Aco026733.1
Aco026739.1	Aco026740.1
Aco026766.1	Aco026767.1
Aco026770.1	Aco029248.1
Aco026948.1	Aco026950.1
Aco026955.1	Aco026956.1
Aco026956.1	Aco026957.1
Aco027167.1	Aco027168.1
Aco027342.1	Aco027345.1
Aco027416.1	Aco027419.1
Aco027549.1	Aco027550.1
Aco027722.1	Aco027724.1
Aco027891.1	Aco027892.1
Aco027900.1	Aco011869.1
Aco028023.1	Aco028024.1
Aco028173.1	Aco028174.1
Aco028277.1	Aco028278.1
Aco028278.1	Aco028279.1
Aco028281.1	Aco028282.1
Aco028297.1	Aco028298.1
Aco028298.1	Aco028299.1
Aco028361.1	Aco028362.1
Aco028430.1	Aco023020.1
Aco028526.1	Aco028527.1
Aco028527.1	Aco028528.1
Aco028654.1	Aco028655.1
Aco028703.1	Aco028704.1
Aco028733.1	Aco028735.1
Aco028770.1	Aco028772.1
Aco028772.1	Aco028774.1
Aco028795.1	Aco028796.1
Aco028796.1	Aco028797.1
Aco028890.1	Aco028892.1
Aco029144.1	Aco029145.1
Aco029297.1	Aco029298.1
Aco029466.1	Aco029467.1
Aco029563.1	Aco029564.1
Aco029762.1	Aco029763.1
Aco029888.1	Aco029890.1
Aco030007.1	Aco030008.1
Aco030019.1	Aco030020.1
Aco030046.1	Aco030047.1
Aco030261.1	Aco030262.1
Aco030262.1	Aco030263.1
Aco030549.1	Aco030550.1
Aco030582.1	Aco030583.1
Aco030583.1	Aco030584.1
Aco030711.1	Aco030712.1
Aco031067.1	Aco031068.1
Aco031149.1	Aco031150.1
Aco031177.1	Aco031178.1
Aco031333.1	Aco031334.1
Aco031459.1	Aco031460.1
Aco031490.1	Aco031491.1
Aco031518.1	Aco031519.1
Aco031646.1	Aco031647.1
