# Supplementary material for: Genome-wide identification, phylogeny, and expression analysis of GRF transcription factors in pineapple (Ananas comosus)
Source: Front Plant Sci. 2023 Apr 14;14:1159223. doi: 10.3389/fpls.2023.1159223 (PMC10140365; doi:10.3389/fpls.2023.1159223)
Supplement: Supplementary file 7 [file Table_3.xlsx]

## Sheet: Sheet1
Supplementary file 3: The segmentally duplicated gene pairs throughout the pineapple genome
Gene1	Gene2
Aco009502.1	Aco020926.1
Aco009497.1	Aco018982.1
Aco009496.1	Aco018983.1
Aco009490.1	Aco018990.1
Aco009487.1	Aco018995.1
Aco009486.1	Aco019017.1
Aco009479.1	Aco023268.1
Aco009478.1	Aco023267.1
Aco009576.1	Aco001189.1
Aco009575.1	Aco001192.1
Aco009571.1	Aco001200.1
Aco009562.1	Aco001208.1
Aco009558.1	Aco001233.1
Aco009557.1	Aco001236.1
Aco009550.1	Aco001256.1
Aco009547.1	Aco001267.1
Aco009545.1	Aco001272.1
Aco009533.1	Aco001295.1
Aco009527.1	Aco001304.1
Aco009615.1	Aco001091.1
Aco009613.1	Aco001092.1
Aco009610.1	Aco001096.1
Aco009609.1	Aco001102.1
Aco009607.1	Aco001107.1
Aco009605.1	Aco001113.1
Aco009601.1	Aco001134.1
Aco009591.1	Aco001146.1
Aco009586.1	Aco001161.1
Aco017315.1	Aco004499.1
Aco017317.1	Aco004517.1
Aco017323.1	Aco004535.1
Aco017348.1	Aco004555.1
Aco017355.1	Aco004559.1
Aco017358.1	Aco004561.1
Aco017374.1	Aco004581.1
Aco017381.1	Aco004586.1
Aco017382.1	Aco004587.1
Aco017386.1	Aco004588.1
Aco027309.1	Aco004594.1
Aco022864.1	Aco004599.1
Aco015112.1	Aco004603.1
Aco015107.1	Aco004608.1
Aco015103.1	Aco004609.1
Aco015093.1	Aco004613.1
Aco015086.1	Aco004632.1
Aco015084.1	Aco004634.1
Aco015082.1	Aco004636.1
Aco015080.1	Aco004643.1
Aco015062.1	Aco004659.1
Aco015054.1	Aco004666.1
Aco015041.1	Aco004668.1
Aco011231.1	Aco017717.1
Aco011220.1	Aco017713.1
Aco011216.1	Aco017712.1
Aco011215.1	Aco017710.1
Aco011207.1	Aco017707.1
Aco011198.1	Aco017701.1
Aco011195.1	Aco017696.1
Aco011193.1	Aco017695.1
Aco018222.1	Aco019789.1
Aco018225.1	Aco019788.1
Aco018231.1	Aco019782.1
Aco018241.1	Aco019775.1
Aco018265.1	Aco022074.1
Aco018278.1	Aco022083.1
Aco024556.1	Aco016373.1
Aco024340.1	Aco022117.1
Aco011376.1	Aco004760.1
Aco011366.1	Aco004763.1
Aco011356.1	Aco004775.1
Aco011352.1	Aco004776.1
Aco011348.1	Aco004780.1
Aco011341.1	Aco004785.1
Aco011339.1	Aco004788.1
Aco006695.1	Aco004658.1
Aco006677.1	Aco004653.1
Aco006668.1	Aco004630.1
Aco006662.1	Aco004621.1
Aco006661.1	Aco004620.1
Aco006660.1	Aco004619.1
Aco006655.1	Aco004613.1
Aco006647.1	Aco004599.1
Aco006646.1	Aco004596.1
Aco006636.1	Aco004582.1
Aco011327.1	Aco019378.1
Aco011323.1	Aco019366.1
Aco011314.1	Aco019363.1
Aco011305.1	Aco019359.1
Aco011294.1	Aco019348.1
Aco011292.1	Aco019346.1
Aco011269.1	Aco004793.1
Aco009501.1	Aco019071.1
Aco009496.1	Aco019078.1
Aco009494.1	Aco019083.1
Aco009492.1	Aco019091.1
Aco009487.1	Aco019103.1
Aco009486.1	Aco025392.1
Aco009554.1	Aco002774.1
Aco009550.1	Aco002755.1
Aco009547.1	Aco002745.1
Aco009537.1	Aco002726.1
Aco009530.1	Aco002712.1
Aco009526.1	Aco002701.1
Aco009511.1	Aco002699.1
Aco012430.1	Aco004833.1
Aco012428.1	Aco004839.1
Aco012425.1	Aco004843.1
Aco012414.1	Aco004854.1
Aco012412.1	Aco004855.1
Aco012399.1	Aco004861.1
Aco012391.1	Aco004868.1
Aco012386.1	Aco004880.1
Aco012384.1	Aco004882.1
Aco012373.1	Aco004892.1
Aco012370.1	Aco004893.1
Aco012369.1	Aco004894.1
Aco012368.1	Aco004895.1
Aco012353.1	Aco004910.1
Aco012339.1	Aco004911.1
Aco012322.1	Aco004927.1
Aco009712.1	Aco005183.1
Aco009698.1	Aco005197.1
Aco009697.1	Aco005199.1
Aco009694.1	Aco005202.1
Aco009691.1	Aco005217.1
Aco009671.1	Aco005229.1
Aco009665.1	Aco005235.1
Aco009664.1	Aco005237.1
Aco009663.1	Aco005238.1
Aco009662.1	Aco005240.1
Aco009655.1	Aco005250.1
Aco009653.1	Aco005253.1
Aco015878.1	Aco004986.1
Aco015875.1	Aco004984.1
Aco015873.1	Aco004983.1
Aco015870.1	Aco004977.1
Aco015854.1	Aco004964.1
Aco015839.1	Aco004957.1
Aco015837.1	Aco004956.1
Aco012428.1	Aco017563.1
Aco012425.1	Aco017564.1
Aco012424.1	Aco017566.1
Aco012411.1	Aco017574.1
Aco012406.1	Aco017583.1
Aco012397.1	Aco008508.1
Aco012393.1	Aco008513.1
Aco012370.1	Aco008536.1
Aco012369.1	Aco008537.1
Aco012368.1	Aco008538.1
Aco012359.1	Aco008540.1
Aco012354.1	Aco008548.1
Aco012350.1	Aco008553.1
Aco009708.1	Aco008795.1
Aco009698.1	Aco008806.1
Aco009691.1	Aco008816.1
Aco009688.1	Aco008818.1
Aco009685.1	Aco008819.1
Aco009667.1	Aco017400.1
Aco009662.1	Aco017401.1
Aco009655.1	Aco017407.1
Aco006791.1	Aco005487.1
Aco006790.1	Aco005477.1
Aco006788.1	Aco005471.1
Aco006787.1	Aco005464.1
Aco006786.1	Aco005459.1
Aco006783.1	Aco005449.1
Aco009713.1	Aco000232.1
Aco009711.1	Aco000231.1
Aco009698.1	Aco000227.1
Aco009693.1	Aco000221.1
Aco009678.1	Aco000214.1
Aco009677.1	Aco000211.1
Aco009674.1	Aco000209.1
Aco009668.1	Aco000207.1
Aco009641.1	Aco000198.1
Aco009613.1	Aco000196.1
Aco009603.1	Aco000186.1
Aco009602.1	Aco000182.1
Aco009601.1	Aco000181.1
Aco009597.1	Aco000177.1
Aco009593.1	Aco000175.1
Aco009569.1	Aco000169.1
Aco009554.1	Aco000165.1
Aco012418.1	Aco000115.1
Aco012415.1	Aco000114.1
Aco012406.1	Aco000110.1
Aco012382.1	Aco000100.1
Aco012373.1	Aco000097.1
Aco012370.1	Aco000098.1
Aco012344.1	Aco000087.1
Aco012331.1	Aco000086.1
Aco012324.1	Aco000083.1
Aco012302.1	Aco000080.1
Aco009507.1	Aco000143.1
Aco009498.1	Aco000140.1
Aco009484.1	Aco000136.1
Aco009480.1	Aco000133.1
Aco009476.1	Aco000131.1
Aco009473.1	Aco000128.1
Aco015888.1	Aco000270.1
Aco015882.1	Aco000272.1
Aco015881.1	Aco000274.1
Aco015877.1	Aco000275.1
Aco015869.1	Aco000276.1
Aco015856.1	Aco000284.1
Aco015837.1	Aco000286.1
Aco009562.1	Aco004031.1
Aco009540.1	Aco004030.1
Aco009531.1	Aco004022.1
Aco009530.1	Aco004016.1
Aco009528.1	Aco004015.1
Aco009526.1	Aco004008.1
Aco009525.1	Aco004005.1
Aco009518.1	Aco004000.1
Aco009511.1	Aco003993.1
Aco009507.1	Aco003992.1
Aco009495.1	Aco003983.1
Aco009490.1	Aco003981.1
Aco009484.1	Aco003967.1
Aco009476.1	Aco003951.1
Aco012443.1	Aco003945.1
Aco012429.1	Aco003922.1
Aco012425.1	Aco003915.1
Aco012424.1	Aco003912.1
Aco012422.1	Aco003911.1
Aco012414.1	Aco003903.1
Aco012411.1	Aco003900.1
Aco012406.1	Aco003891.1
Aco012405.1	Aco003884.1
Aco012402.1	Aco003875.1
Aco012401.1	Aco003874.1
Aco012399.1	Aco003871.1
Aco012397.1	Aco003869.1
Aco012394.1	Aco003864.1
Aco012393.1	Aco003863.1
Aco012377.1	Aco003838.1
Aco012371.1	Aco003831.1
Aco012369.1	Aco003830.1
Aco012357.1	Aco003820.1
Aco012354.1	Aco003819.1
Aco012338.1	Aco003804.1
Aco012332.1	Aco003796.1
Aco012331.1	Aco003792.1
Aco012329.1	Aco003791.1
Aco012324.1	Aco003790.1
Aco012321.1	Aco003788.1
Aco012318.1	Aco003784.1
Aco012317.1	Aco003783.1
Aco012312.1	Aco003778.1
Aco012296.1	Aco003762.1
Aco012293.1	Aco003740.1
Aco012290.1	Aco003731.1
Aco012280.1	Aco020752.1
Aco012279.1	Aco020749.1
Aco012277.1	Aco020747.1
Aco012272.1	Aco020735.1
Aco009723.1	Aco021018.1
Aco009717.1	Aco004283.1
Aco009712.1	Aco004279.1
Aco009705.1	Aco004274.1
Aco009701.1	Aco004267.1
Aco009698.1	Aco004263.1
Aco009697.1	Aco004259.1
Aco009694.1	Aco004254.1
Aco009693.1	Aco004251.1
Aco009691.1	Aco004246.1
Aco009684.1	Aco004238.1
Aco009679.1	Aco004235.1
Aco009677.1	Aco004228.1
Aco009671.1	Aco004216.1
Aco009667.1	Aco004213.1
Aco009666.1	Aco004212.1
Aco009664.1	Aco004211.1
Aco009656.1	Aco004204.1
Aco009655.1	Aco004203.1
Aco009642.1	Aco004190.1
Aco009641.1	Aco004187.1
Aco009629.1	Aco004179.1
Aco009621.1	Aco004161.1
Aco009610.1	Aco004149.1
Aco009607.1	Aco004146.1
Aco009603.1	Aco004142.1
Aco009602.1	Aco004139.1
Aco009601.1	Aco004137.1
Aco009586.1	Aco004119.1
Aco009582.1	Aco004109.1
Aco009581.1	Aco004104.1
Aco009576.1	Aco004094.1
Aco009575.1	Aco004091.1
Aco009570.1	Aco004088.1
Aco009562.1	Aco004082.1
Aco009560.1	Aco004079.1
Aco009558.1	Aco004069.1
Aco009557.1	Aco004068.1
Aco009552.1	Aco004063.1
Aco020948.1	Aco013427.1
Aco022698.1	Aco013410.1
Aco025559.1	Aco013389.1
Aco021357.1	Aco013384.1
Aco015919.1	Aco013369.1
Aco015894.1	Aco013367.1
Aco015882.1	Aco013365.1
Aco011327.1	Aco003279.1
Aco011322.1	Aco003293.1
Aco011313.1	Aco003300.1
Aco011303.1	Aco003313.1
Aco011300.1	Aco003317.1
Aco011286.1	Aco003342.1
Aco011285.1	Aco003343.1
Aco011273.1	Aco003349.1
Aco011270.1	Aco003356.1
Aco011269.1	Aco003360.1
Aco011252.1	Aco003269.1
Aco011251.1	Aco003268.1
Aco011247.1	Aco003265.1
Aco011245.1	Aco003264.1
Aco011242.1	Aco003262.1
Aco011241.1	Aco003261.1
Aco011240.1	Aco003258.1
Aco011231.1	Aco003246.1
Aco011225.1	Aco003244.1
Aco011221.1	Aco003240.1
Aco011214.1	Aco003233.1
Aco011207.1	Aco003225.1
Aco011201.1	Aco003220.1
Aco011195.1	Aco003216.1
Aco018224.1	Aco003196.1
Aco018241.1	Aco003177.1
Aco018246.1	Aco003176.1
Aco018257.1	Aco016779.1
Aco018262.1	Aco016769.1
Aco018265.1	Aco016764.1
Aco018275.1	Aco016755.1
Aco024556.1	Aco016739.1
Aco024341.1	Aco016725.1
Aco011422.1	Aco003487.1
Aco011417.1	Aco003476.1
Aco011411.1	Aco003469.1
Aco011409.1	Aco003466.1
Aco011408.1	Aco003464.1
Aco011406.1	Aco003461.1
Aco011390.1	Aco003450.1
Aco011388.1	Aco003445.1
Aco011376.1	Aco003439.1
Aco011370.1	Aco003437.1
Aco011369.1	Aco003434.1
Aco011368.1	Aco003433.1
Aco011366.1	Aco003432.1
Aco011362.1	Aco003416.1
Aco011350.1	Aco003411.1
Aco011348.1	Aco003406.1
Aco011344.1	Aco003397.1
Aco011343.1	Aco003395.1
Aco011332.1	Aco003370.1
Aco015118.1	Aco003696.1
Aco015109.1	Aco003686.1
Aco015107.1	Aco003668.1
Aco015105.1	Aco003667.1
Aco015101.1	Aco003663.1
Aco015096.1	Aco003658.1
Aco015092.1	Aco003651.1
Aco015088.1	Aco003638.1
Aco015086.1	Aco003626.1
Aco015083.1	Aco003624.1
Aco017347.1	Aco021410.1
Aco017354.1	Aco022220.1
Aco017355.1	Aco022217.1
Aco017364.1	Aco022201.1
Aco017366.1	Aco015813.1
Aco017374.1	Aco003721.1
Aco022860.1	Aco003696.1
Aco009612.1	Aco014686.1
Aco009611.1	Aco014687.1
Aco009608.1	Aco014692.1
Aco009607.1	Aco014694.1
Aco009605.1	Aco014702.1
Aco009603.1	Aco014705.1
Aco011242.1	Aco007902.1
Aco011240.1	Aco007899.1
Aco011231.1	Aco007894.1
Aco011221.1	Aco007893.1
Aco011210.1	Aco007888.1
Aco011207.1	Aco007887.1
Aco011205.1	Aco007883.1
Aco011186.1	Aco007877.1
Aco018221.1	Aco007871.1
Aco018231.1	Aco007854.1
Aco018240.1	Aco007850.1
Aco018245.1	Aco007849.1
Aco018251.1	Aco007839.1
Aco018252.1	Aco007838.1
Aco018268.1	Aco007828.1
Aco018278.1	Aco007824.1
Aco025984.1	Aco007820.1
Aco024567.1	Aco007812.1
Aco024340.1	Aco007798.1
Aco026905.1	Aco007790.1
Aco011420.1	Aco008080.1
Aco011419.1	Aco008079.1
Aco011418.1	Aco008075.1
Aco011412.1	Aco008069.1
Aco011408.1	Aco008060.1
Aco011407.1	Aco008056.1
Aco011387.1	Aco008036.1
Aco011369.1	Aco008027.1
Aco011354.1	Aco008017.1
Aco011350.1	Aco008015.1
Aco011341.1	Aco007999.1
Aco011332.1	Aco007990.1
Aco011330.1	Aco007987.1
Aco006649.1	Aco023419.1
Aco006648.1	Aco023420.1
Aco006647.1	Aco023421.1
Aco006646.1	Aco023422.1
Aco006642.1	Aco023423.1
Aco006641.1	Aco023424.1
Aco006638.1	Aco023426.1
Aco006637.1	Aco023428.1
Aco006636.1	Aco023429.1
Aco006635.1	Aco023430.1
Aco006634.1	Aco023432.1
Aco006633.1	Aco023433.1
Aco009734.1	Aco021932.1
Aco009733.1	Aco021933.1
Aco009731.1	Aco021934.1
Aco009730.1	Aco021935.1
Aco009729.1	Aco021936.1
Aco009728.1	Aco021937.1
Aco009726.1	Aco021938.1
Aco009725.1	Aco021939.1
Aco009723.1	Aco021940.1
Aco009722.1	Aco021941.1
Aco009721.1	Aco021942.1
Aco009720.1	Aco021943.1
Aco009718.1	Aco021945.1
Aco009717.1	Aco021946.1
Aco009716.1	Aco021947.1
Aco011231.1	Aco027168.1
Aco011230.1	Aco027167.1
Aco011225.1	Aco027166.1
Aco011223.1	Aco027165.1
Aco011222.1	Aco027163.1
Aco011220.1	Aco027161.1
Aco011219.1	Aco027160.1
Aco006658.1	Aco025496.1
Aco006657.1	Aco025497.1
Aco006655.1	Aco025498.1
Aco006654.1	Aco025499.1
Aco006653.1	Aco025500.1
Aco006652.1	Aco025501.1
Aco020621.1	Aco002612.1
Aco020623.1	Aco002614.1
Aco020642.1	Aco002628.1
Aco020645.1	Aco002630.1
Aco020653.1	Aco002634.1
Aco020656.1	Aco002635.1
Aco001366.1	Aco002636.1
Aco001356.1	Aco002645.1
Aco001354.1	Aco002647.1
Aco001353.1	Aco002649.1
Aco001351.1	Aco002651.1
Aco001349.1	Aco002659.1
Aco001345.1	Aco002668.1
Aco001340.1	Aco002676.1
Aco001335.1	Aco002679.1
Aco001333.1	Aco002681.1
Aco001332.1	Aco002684.1
Aco001328.1	Aco002686.1
Aco001320.1	Aco002688.1
Aco001319.1	Aco002693.1
Aco001318.1	Aco002699.1
Aco001315.1	Aco002702.1
Aco001306.1	Aco002710.1
Aco001300.1	Aco002717.1
Aco001297.1	Aco002718.1
Aco001294.1	Aco002721.1
Aco001290.1	Aco002722.1
Aco001270.1	Aco002735.1
Aco001269.1	Aco002738.1
Aco001267.1	Aco002745.1
Aco001265.1	Aco002747.1
Aco001264.1	Aco002749.1
Aco001263.1	Aco002750.1
Aco001259.1	Aco002751.1
Aco001256.1	Aco002755.1
Aco001252.1	Aco002757.1
Aco001249.1	Aco002759.1
Aco001240.1	Aco002770.1
Aco001239.1	Aco002773.1
Aco001235.1	Aco002777.1
Aco001227.1	Aco002788.1
Aco001225.1	Aco002791.1
Aco001224.1	Aco002794.1
Aco001223.1	Aco002796.1
Aco001218.1	Aco002802.1
Aco001197.1	Aco002812.1
Aco001194.1	Aco002814.1
Aco001192.1	Aco002822.1
Aco001190.1	Aco002824.1
Aco001188.1	Aco002826.1
Aco001169.1	Aco002838.1
Aco001163.1	Aco002847.1
Aco001151.1	Aco002852.1
Aco001139.1	Aco002853.1
Aco001134.1	Aco002859.1
Aco001128.1	Aco002867.1
Aco001124.1	Aco002871.1
Aco001111.1	Aco002877.1
Aco001109.1	Aco002878.1
Aco001105.1	Aco002881.1
Aco001096.1	Aco002889.1
Aco001094.1	Aco002890.1
Aco001080.1	Aco002897.1
Aco000951.1	Aco003026.1
Aco000945.1	Aco003032.1
Aco000925.1	Aco003045.1
Aco000921.1	Aco003049.1
Aco000920.1	Aco003052.1
Aco000911.1	Aco003058.1
Aco000907.1	Aco003062.1
Aco000904.1	Aco003064.1
Aco000903.1	Aco003065.1
Aco000890.1	Aco003074.1
Aco000885.1	Aco003080.1
Aco000881.1	Aco003082.1
Aco000854.1	Aco003104.1
Aco000852.1	Aco003106.1
Aco000851.1	Aco003107.1
Aco000848.1	Aco003112.1
Aco000843.1	Aco003116.1
Aco000833.1	Aco003119.1
Aco000831.1	Aco003120.1
Aco000828.1	Aco003123.1
Aco000812.1	Aco003134.1
Aco000802.1	Aco003141.1
Aco000783.1	Aco003147.1
Aco000781.1	Aco003148.1
Aco000773.1	Aco003149.1
Aco000772.1	Aco003150.1
Aco000768.1	Aco003151.1
Aco000761.1	Aco003164.1
Aco000760.1	Aco003167.1
Aco000756.1	Aco018504.1
Aco000753.1	Aco018512.1
Aco000750.1	Aco018516.1
Aco000743.1	Aco018519.1
Aco000741.1	Aco018522.1
Aco000732.1	Aco018525.1
Aco000731.1	Aco018526.1
Aco000729.1	Aco018529.1
Aco000723.1	Aco018538.1
Aco012123.1	Aco011612.1
Aco012122.1	Aco011611.1
Aco012117.1	Aco011610.1
Aco012114.1	Aco011609.1
Aco012110.1	Aco011603.1
Aco012109.1	Aco011602.1
Aco012102.1	Aco011595.1
Aco012099.1	Aco011594.1
Aco012095.1	Aco011593.1
Aco012084.1	Aco011581.1
Aco012072.1	Aco011577.1
Aco016948.1	Aco011576.1
Aco016947.1	Aco011573.1
Aco018983.1	Aco019078.1
Aco018989.1	Aco019090.1
Aco018995.1	Aco019103.1
Aco019011.1	Aco025391.1
Aco019017.1	Aco025392.1
Aco019022.1	Aco025395.1
Aco001069.1	Aco003018.1
Aco001066.1	Aco003013.1
Aco001057.1	Aco003003.1
Aco001056.1	Aco003002.1
Aco001054.1	Aco002999.1
Aco001052.1	Aco002994.1
Aco001050.1	Aco002991.1
Aco001045.1	Aco002989.1
Aco001043.1	Aco002988.1
Aco001039.1	Aco002982.1
Aco001038.1	Aco002977.1
Aco001037.1	Aco002973.1
Aco001036.1	Aco002969.1
Aco001027.1	Aco002962.1
Aco001005.1	Aco002949.1
Aco001002.1	Aco002947.1
Aco001000.1	Aco002943.1
Aco000997.1	Aco002942.1
Aco000994.1	Aco002938.1
Aco000992.1	Aco002936.1
Aco000989.1	Aco002934.1
Aco000984.1	Aco002924.1
Aco000969.1	Aco002910.1
Aco000967.1	Aco002908.1
Aco000959.1	Aco002902.1
Aco000955.1	Aco002901.1
Aco000941.1	Aco023082.1
Aco000940.1	Aco023083.1
Aco000939.1	Aco023084.1
Aco000938.1	Aco023085.1
Aco000937.1	Aco023086.1
Aco000913.1	Aco026239.1
Aco012129.1	Aco006517.1
Aco012119.1	Aco006511.1
Aco012112.1	Aco006505.1
Aco012106.1	Aco006503.1
Aco012101.1	Aco006499.1
Aco012097.1	Aco006498.1
Aco012084.1	Aco006486.1
Aco012079.1	Aco006481.1
Aco016946.1	Aco006475.1
Aco016935.1	Aco006467.1
Aco016923.1	Aco006463.1
Aco016892.1	Aco006448.1
Aco023857.1	Aco006442.1
Aco025857.1	Aco006437.1
Aco022400.1	Aco006435.1
Aco022396.1	Aco006434.1
Aco022391.1	Aco006433.1
Aco000886.1	Aco017054.1
Aco000861.1	Aco017069.1
Aco000857.1	Aco017072.1
Aco000854.1	Aco017075.1
Aco000851.1	Aco017077.1
Aco000844.1	Aco017089.1
Aco000832.1	Aco017096.1
Aco000808.1	Aco017102.1
Aco001052.1	Aco013443.1
Aco001045.1	Aco013437.1
Aco001034.1	Aco013425.1
Aco001024.1	Aco013422.1
Aco001023.1	Aco013420.1
Aco001021.1	Aco013416.1
Aco001020.1	Aco013412.1
Aco001019.1	Aco013409.1
Aco001017.1	Aco013405.1
Aco018991.1	Aco003981.1
Aco018998.1	Aco003978.1
Aco019001.1	Aco003975.1
Aco019002.1	Aco003974.1
Aco019011.1	Aco003973.1
Aco019012.1	Aco003971.1
Aco019025.1	Aco003963.1
Aco020617.1	Aco003946.1
Aco020623.1	Aco003941.1
Aco001314.1	Aco004012.1
Aco001312.1	Aco004013.1
Aco001285.1	Aco004027.1
Aco001274.1	Aco004031.1
Aco001266.1	Aco004043.1
Aco001264.1	Aco004047.1
Aco001262.1	Aco004049.1
Aco001259.1	Aco004051.1
Aco001258.1	Aco004052.1
Aco001255.1	Aco004054.1
Aco001253.1	Aco004056.1
Aco001252.1	Aco004058.1
Aco001250.1	Aco004060.1
Aco001236.1	Aco004068.1
Aco001233.1	Aco004069.1
Aco001227.1	Aco004071.1
Aco001218.1	Aco004081.1
Aco001208.1	Aco004082.1
Aco001192.1	Aco004091.1
Aco001189.1	Aco004094.1
Aco001179.1	Aco004098.1
Aco001175.1	Aco004100.1
Aco001170.1	Aco004110.1
Aco001161.1	Aco004119.1
Aco001151.1	Aco004125.1
Aco001140.1	Aco004132.1
Aco001136.1	Aco004136.1
Aco001134.1	Aco004137.1
Aco001133.1	Aco004138.1
Aco001107.1	Aco004146.1
Aco001100.1	Aco004148.1
Aco001096.1	Aco004149.1
Aco012136.1	Aco008256.1
Aco012114.1	Aco008246.1
Aco012112.1	Aco008244.1
Aco012110.1	Aco008242.1
Aco012108.1	Aco008240.1
Aco012101.1	Aco008235.1
Aco012099.1	Aco008234.1
Aco012097.1	Aco008233.1
Aco012081.1	Aco008222.1
Aco016945.1	Aco008214.1
Aco016937.1	Aco008205.1
Aco016932.1	Aco008201.1
Aco016930.1	Aco008200.1
Aco016908.1	Aco008196.1
Aco016899.1	Aco008193.1
Aco016898.1	Aco008189.1
Aco016896.1	Aco008187.1
Aco023848.1	Aco008177.1
Aco025857.1	Aco008167.1
Aco012242.1	Aco008319.1
Aco012235.1	Aco008311.1
Aco012219.1	Aco008302.1
Aco012210.1	Aco008301.1
Aco012202.1	Aco008294.1
Aco012199.1	Aco008291.1
Aco012196.1	Aco008284.1
Aco012189.1	Aco008281.1
Aco012187.1	Aco008280.1
Aco012186.1	Aco008278.1
Aco012180.1	Aco008275.1
Aco000806.1	Aco015624.1
Aco000802.1	Aco015626.1
Aco000797.1	Aco015628.1
Aco000791.1	Aco015637.1
Aco000785.1	Aco015646.1
Aco000761.1	Aco015667.1
Aco000753.1	Aco015677.1
Aco000749.1	Aco015680.1
Aco000733.1	Aco015690.1
Aco000730.1	Aco015694.1
Aco000722.1	Aco015705.1
Aco020631.1	Aco014789.1
Aco020633.1	Aco014788.1
Aco020634.1	Aco014787.1
Aco020642.1	Aco014785.1
Aco020653.1	Aco014782.1
Aco001353.1	Aco014777.1
Aco001351.1	Aco014775.1
Aco001349.1	Aco014773.1
Aco001335.1	Aco014767.1
Aco001315.1	Aco014760.1
Aco001305.1	Aco014759.1
Aco001303.1	Aco014758.1
Aco001297.1	Aco014756.1
Aco001294.1	Aco014751.1
Aco001273.1	Aco014749.1
Aco001256.1	Aco014741.1
Aco001245.1	Aco014740.1
Aco001240.1	Aco014738.1
Aco001220.1	Aco014735.1
Aco000966.1	Aco015277.1
Aco000955.1	Aco015279.1
Aco000949.1	Aco015286.1
Aco000933.1	Aco015290.1
Aco000924.1	Aco015292.1
Aco000900.1	Aco015295.1
Aco000896.1	Aco015296.1
Aco000875.1	Aco015301.1
Aco000858.1	Aco015307.1
Aco000846.1	Aco015308.1
Aco000842.1	Aco015312.1
Aco000832.1	Aco015315.1
Aco000806.1	Aco015322.1
Aco000798.1	Aco015324.1
Aco000777.1	Aco015340.1
Aco000752.1	Aco015343.1
Aco000737.1	Aco015351.1
Aco000732.1	Aco015357.1
Aco001119.1	Aco014703.1
Aco001113.1	Aco014702.1
Aco001110.1	Aco014696.1
Aco001107.1	Aco014694.1
Aco001106.1	Aco014693.1
Aco001096.1	Aco014689.1
Aco001084.1	Aco014678.1
Aco001069.1	Aco014671.1
Aco001060.1	Aco014668.1
Aco001041.1	Aco014661.1
Aco001035.1	Aco014658.1
Aco001031.1	Aco014655.1
Aco001004.1	Aco015258.1
Aco001002.1	Aco015259.1
Aco012103.1	Aco028440.1
Aco012091.1	Aco019706.1
Aco012081.1	Aco019696.1
Aco012068.1	Aco019693.1
Aco016946.1	Aco019692.1
Aco016935.1	Aco019687.1
Aco016927.1	Aco019679.1
Aco000981.1	Aco025095.1
Aco000980.1	Aco025093.1
Aco000978.1	Aco025092.1
Aco000977.1	Aco025091.1
Aco000975.1	Aco025089.1
Aco000974.1	Aco025088.1
Aco000973.1	Aco025087.1
Aco012957.1	Aco017311.1
Aco012958.1	Aco017310.1
Aco012960.1	Aco017309.1
Aco012962.1	Aco017308.1
Aco012965.1	Aco017307.1
Aco012966.1	Aco017306.1
Aco012969.1	Aco017304.1
Aco011950.1	Aco018366.1
Aco011955.1	Aco018362.1
Aco011962.1	Aco018355.1
Aco011970.1	Aco018352.1
Aco011980.1	Aco019553.1
Aco011983.1	Aco019549.1
Aco011986.1	Aco019548.1
Aco015522.1	Aco016597.1
Aco015516.1	Aco016601.1
Aco015507.1	Aco016609.1
Aco015497.1	Aco016633.1
Aco015494.1	Aco016639.1
Aco015493.1	Aco016642.1
Aco015492.1	Aco016643.1
Aco011872.1	Aco016648.1
Aco011877.1	Aco016652.1
Aco011882.1	Aco016655.1
Aco011883.1	Aco016656.1
Aco011905.1	Aco016664.1
Aco011920.1	Aco011866.1
Aco011922.1	Aco011862.1
Aco011929.1	Aco011856.1
Aco011934.1	Aco011852.1
Aco011944.1	Aco011839.1
Aco011946.1	Aco011838.1
Aco011950.1	Aco011836.1
Aco011960.1	Aco011829.1
Aco011961.1	Aco011826.1
Aco011970.1	Aco011815.1
Aco011972.1	Aco011811.1
Aco011973.1	Aco011810.1
Aco011980.1	Aco011802.1
Aco011982.1	Aco011800.1
Aco011991.1	Aco011796.1
Aco011993.1	Aco011791.1
Aco011996.1	Aco011787.1
Aco012012.1	Aco011763.1
Aco012016.1	Aco011761.1
Aco012018.1	Aco011759.1
Aco012019.1	Aco011757.1
Aco012020.1	Aco011755.1
Aco012042.1	Aco011743.1
Aco012050.1	Aco011741.1
Aco012053.1	Aco011738.1
Aco012060.1	Aco011735.1
Aco012065.1	Aco011727.1
Aco012067.1	Aco011722.1
Aco012813.1	Aco011719.1
Aco012820.1	Aco011710.1
Aco012825.1	Aco011705.1
Aco012828.1	Aco011703.1
Aco012829.1	Aco011696.1
Aco012846.1	Aco011678.1
Aco012858.1	Aco011669.1
Aco012866.1	Aco011665.1
Aco012867.1	Aco011663.1
Aco012875.1	Aco011659.1
Aco012878.1	Aco011657.1
Aco012888.1	Aco011645.1
Aco012891.1	Aco011644.1
Aco012892.1	Aco011643.1
Aco012899.1	Aco011632.1
Aco012901.1	Aco022305.1
Aco012904.1	Aco018828.1
Aco012905.1	Aco018829.1
Aco012911.1	Aco018841.1
Aco012916.1	Aco018844.1
Aco012922.1	Aco018846.1
Aco012934.1	Aco018852.1
Aco012936.1	Aco018860.1
Aco012937.1	Aco018867.1
Aco012940.1	Aco018872.1
Aco015585.1	Aco013868.1
Aco015576.1	Aco013879.1
Aco015574.1	Aco013880.1
Aco015571.1	Aco013886.1
Aco015569.1	Aco013887.1
Aco015566.1	Aco013893.1
Aco015557.1	Aco013904.1
Aco015554.1	Aco013906.1
Aco015547.1	Aco013914.1
Aco013987.1	Aco007695.1
Aco013972.1	Aco007710.1
Aco013954.1	Aco007718.1
Aco013953.1	Aco007719.1
Aco013952.1	Aco007720.1
Aco013943.1	Aco007727.1
Aco013937.1	Aco007733.1
Aco013935.1	Aco007734.1
Aco017304.1	Aco016989.1
Aco017302.1	Aco016991.1
Aco017291.1	Aco016995.1
Aco017280.1	Aco017009.1
Aco017260.1	Aco017024.1
Aco017257.1	Aco017026.1
Aco017242.1	Aco017039.1
Aco017235.1	Aco017047.1
Aco019298.1	Aco007675.1
Aco016356.1	Aco007661.1
Aco016354.1	Aco007659.1
Aco016346.1	Aco007650.1
Aco016338.1	Aco007646.1
Aco016324.1	Aco007642.1
Aco016307.1	Aco007624.1
Aco016297.1	Aco007620.1
Aco016294.1	Aco007619.1
Aco016291.1	Aco007615.1
Aco016279.1	Aco007606.1
Aco016264.1	Aco007588.1
Aco016263.1	Aco007587.1
Aco016258.1	Aco007575.1
Aco024439.1	Aco007566.1
Aco024129.1	Aco007557.1
Aco024134.1	Aco007551.1
Aco024138.1	Aco007548.1
Aco015600.1	Aco007546.1
Aco015592.1	Aco007539.1
Aco015587.1	Aco007537.1
Aco015586.1	Aco007536.1
Aco010383.1	Aco022141.1
Aco010386.1	Aco010041.1
Aco010396.1	Aco019972.1
Aco010397.1	Aco019970.1
Aco010422.1	Aco019942.1
Aco010434.1	Aco022173.1
Aco010461.1	Aco022184.1
Aco010462.1	Aco022185.1
Aco010467.1	Aco022187.1
Aco010415.1	Aco008877.1
Aco010438.1	Aco008884.1
Aco010441.1	Aco008886.1
Aco010455.1	Aco008891.1
Aco010461.1	Aco008892.1
Aco010468.1	Aco008893.1
Aco012828.1	Aco019633.1
Aco012829.1	Aco017958.1
Aco012854.1	Aco017942.1
Aco012858.1	Aco017940.1
Aco012867.1	Aco017934.1
Aco012868.1	Aco018301.1
Aco012891.1	Aco018288.1
Aco012905.1	Aco027981.1
Aco012920.1	Aco016577.1
Aco011899.1	Aco009203.1
Aco011903.1	Aco009204.1
Aco011911.1	Aco009208.1
Aco011920.1	Aco009211.1
Aco011922.1	Aco009212.1
Aco011923.1	Aco009213.1
Aco016289.1	Aco017529.1
Aco016281.1	Aco017533.1
Aco016280.1	Aco017534.1
Aco016274.1	Aco017539.1
Aco016264.1	Aco017543.1
Aco024439.1	Aco017547.1
Aco016363.1	Aco009271.1
Aco016354.1	Aco009277.1
Aco016353.1	Aco009279.1
Aco016342.1	Aco009282.1
Aco016324.1	Aco009286.1
Aco016318.1	Aco009291.1
Aco011923.1	Aco009213.1
Aco011942.1	Aco009199.1
Aco011943.1	Aco009197.1
Aco011946.1	Aco009195.1
Aco011948.1	Aco009193.1
Aco011955.1	Aco009187.1
Aco011957.1	Aco009186.1
Aco011959.1	Aco009179.1
Aco011962.1	Aco009175.1
Aco011964.1	Aco009169.1
Aco011983.1	Aco009164.1
Aco011996.1	Aco009334.1
Aco012015.1	Aco009351.1
Aco013996.1	Aco009259.1
Aco013987.1	Aco009258.1
Aco013983.1	Aco009249.1
Aco013976.1	Aco009237.1
Aco013975.1	Aco009235.1
Aco013973.1	Aco009234.1
Aco013967.1	Aco009223.1
Aco017301.1	Aco015964.1
Aco017291.1	Aco015969.1
Aco017275.1	Aco015985.1
Aco017258.1	Aco016004.1
Aco017242.1	Aco016022.1
Aco017234.1	Aco016027.1
Aco017232.1	Aco016034.1
Aco015587.1	Aco023407.1
Aco015581.1	Aco023409.1
Aco015577.1	Aco013825.1
Aco015576.1	Aco013818.1
Aco015572.1	Aco013813.1
Aco015571.1	Aco013808.1
Aco015566.1	Aco013799.1
Aco012911.1	Aco013212.1
Aco012930.1	Aco013203.1
Aco012950.1	Aco013198.1
Aco017311.1	Aco013196.1
Aco017301.1	Aco013194.1
Aco017276.1	Aco013179.1
Aco017254.1	Aco013173.1
Aco017250.1	Aco013172.1
Aco019297.1	Aco010322.1
Aco019295.1	Aco010319.1
Aco016345.1	Aco010305.1
Aco016341.1	Aco010301.1
Aco016334.1	Aco010299.1
Aco016319.1	Aco010289.1
Aco016316.1	Aco010284.1
Aco016311.1	Aco010283.1
Aco016295.1	Aco010277.1
Aco016294.1	Aco010274.1
Aco016292.1	Aco010271.1
Aco011894.1	Aco013022.1
Aco011895.1	Aco013021.1
Aco011913.1	Aco013012.1
Aco011914.1	Aco013013.1
Aco011916.1	Aco013008.1
Aco011919.1	Aco013007.1
Aco011925.1	Aco013005.1
Aco011930.1	Aco013001.1
Aco011931.1	Aco012999.1
Aco011925.1	Aco013005.1
Aco011940.1	Aco013024.1
Aco011944.1	Aco013029.1
Aco011946.1	Aco013031.1
Aco011948.1	Aco013034.1
Aco011952.1	Aco013035.1
Aco011958.1	Aco013045.1
Aco011964.1	Aco013068.1
Aco011980.1	Aco013071.1
Aco011983.1	Aco013072.1
Aco011985.1	Aco013073.1
Aco011986.1	Aco013079.1
Aco011996.1	Aco013085.1
Aco012015.1	Aco013097.1
Aco013949.1	Aco010086.1
Aco013946.1	Aco010090.1
Aco013943.1	Aco010091.1
Aco013940.1	Aco010094.1
Aco013938.1	Aco010095.1
Aco013934.1	Aco010104.1
Aco022852.1	Aco010121.1
Aco010370.1	Aco010132.1
Aco010374.1	Aco010136.1
Aco010377.1	Aco010139.1
Aco010407.1	Aco010202.1
Aco010410.1	Aco010205.1
Aco010414.1	Aco010207.1
Aco010415.1	Aco010208.1
Aco010441.1	Aco010218.1
Aco010446.1	Aco010221.1
Aco012932.1	Aco027970.1
Aco012933.1	Aco027971.1
Aco012934.1	Aco027972.1
Aco012935.1	Aco027973.1
Aco012937.1	Aco027975.1
Aco012938.1	Aco027976.1
Aco011941.1	Aco022778.1
Aco011942.1	Aco022779.1
Aco011943.1	Aco022780.1
Aco011944.1	Aco022781.1
Aco011945.1	Aco022782.1
Aco011946.1	Aco022783.1
Aco011947.1	Aco022784.1
Aco011948.1	Aco022785.1
Aco021983.1	Aco023522.1
Aco021986.1	Aco023521.1
Aco021987.1	Aco023520.1
Aco021988.1	Aco023519.1
Aco021989.1	Aco023518.1
Aco021991.1	Aco023517.1
Aco021996.1	Aco021998.1
Aco002210.1	Aco005128.1
Aco002208.1	Aco005130.1
Aco002206.1	Aco005134.1
Aco002204.1	Aco005135.1
Aco002202.1	Aco005138.1
Aco002200.1	Aco005143.1
Aco002195.1	Aco005152.1
Aco002185.1	Aco005160.1
Aco002255.1	Aco004972.1
Aco002253.1	Aco004979.1
Aco002244.1	Aco004999.1
Aco002234.1	Aco005025.1
Aco002233.1	Aco005028.1
Aco002229.1	Aco005051.1
Aco002226.1	Aco005052.1
Aco002145.1	Aco005258.1
Aco002140.1	Aco005270.1
Aco002136.1	Aco005277.1
Aco002134.1	Aco005286.1
Aco002131.1	Aco019824.1
Aco002130.1	Aco019823.1
Aco002074.1	Aco014518.1
Aco002064.1	Aco014497.1
Aco002056.1	Aco014486.1
Aco002050.1	Aco014474.1
Aco002048.1	Aco014466.1
Aco002042.1	Aco014462.1
Aco002208.1	Aco008749.1
Aco002202.1	Aco008751.1
Aco002197.1	Aco008755.1
Aco002191.1	Aco008761.1
Aco002185.1	Aco008771.1
Aco002173.1	Aco008788.1
Aco002172.1	Aco008794.1
Aco002166.1	Aco008809.1
Aco002165.1	Aco008810.1
Aco002163.1	Aco008812.1
Aco002245.1	Aco008631.1
Aco002240.1	Aco008644.1
Aco002236.1	Aco008651.1
Aco002235.1	Aco008652.1
Aco002232.1	Aco008665.1
Aco002227.1	Aco008684.1
Aco002225.1	Aco008686.1
Aco002222.1	Aco008697.1
Aco015030.1	Aco012631.1
Aco017866.1	Aco012627.1
Aco017875.1	Aco012621.1
Aco017900.1	Aco012607.1
Aco017909.1	Aco012604.1
Aco023290.1	Aco012600.1
Aco023288.1	Aco012598.1
Aco011178.1	Aco012594.1
Aco011175.1	Aco012584.1
Aco011172.1	Aco012577.1
Aco011169.1	Aco012575.1
Aco011162.1	Aco012571.1
Aco011157.1	Aco012564.1
Aco011155.1	Aco012562.1
Aco011154.1	Aco012560.1
Aco011143.1	Aco012546.1
Aco011137.1	Aco012538.1
Aco011132.1	Aco012533.1
Aco011131.1	Aco012527.1
Aco011130.1	Aco012526.1
Aco011128.1	Aco012522.1
Aco011109.1	Aco012507.1
Aco011105.1	Aco012503.1
Aco011104.1	Aco012500.1
Aco011102.1	Aco012499.1
Aco011092.1	Aco012493.1
Aco011085.1	Aco012490.1
Aco011081.1	Aco012488.1
Aco011080.1	Aco012487.1
Aco011061.1	Aco012475.1
Aco011057.1	Aco012474.1
Aco011051.1	Aco012471.1
Aco011050.1	Aco012470.1
Aco011034.1	Aco012464.1
Aco011022.1	Aco012452.1
Aco011021.1	Aco012450.1
Aco011015.1	Aco012448.1
Aco011006.1	Aco014239.1
Aco011003.1	Aco014238.1
Aco010988.1	Aco014229.1
Aco010983.1	Aco014222.1
Aco010974.1	Aco014219.1
Aco010971.1	Aco014216.1
Aco010964.1	Aco014212.1
Aco010959.1	Aco014210.1
Aco010958.1	Aco014208.1
Aco010943.1	Aco014190.1
Aco010939.1	Aco014189.1
Aco016809.1	Aco014181.1
Aco016813.1	Aco014178.1
Aco016815.1	Aco014177.1
Aco016828.1	Aco014166.1
Aco016842.1	Aco014163.1
Aco016844.1	Aco014162.1
Aco016856.1	Aco014139.1
Aco016858.1	Aco014135.1
Aco016860.1	Aco014134.1
Aco016861.1	Aco014128.1
Aco016868.1	Aco014123.1
Aco016874.1	Aco014113.1
Aco016879.1	Aco014098.1
Aco022092.1	Aco013641.1
Aco022096.1	Aco013643.1
Aco022101.1	Aco013644.1
Aco021991.1	Aco013659.1
Aco023518.1	Aco013662.1
Aco023522.1	Aco013666.1
Aco023524.1	Aco013670.1
Aco023531.1	Aco013672.1
Aco002575.1	Aco013689.1
Aco002574.1	Aco013690.1
Aco002572.1	Aco013695.1
Aco002553.1	Aco013708.1
Aco002552.1	Aco013709.1
Aco002538.1	Aco013716.1
Aco002524.1	Aco013723.1
Aco002512.1	Aco013734.1
Aco002505.1	Aco013739.1
Aco002501.1	Aco013742.1
Aco002482.1	Aco013746.1
Aco014950.1	Aco021907.1
Aco014961.1	Aco021923.1
Aco014979.1	Aco024266.1
Aco014996.1	Aco019261.1
Aco015002.1	Aco019258.1
Aco015003.1	Aco019254.1
Aco015008.1	Aco019253.1
Aco015009.1	Aco023954.1
Aco002566.1	Aco006366.1
Aco002551.1	Aco006364.1
Aco002525.1	Aco006355.1
Aco002499.1	Aco006353.1
Aco002495.1	Aco006352.1
Aco002493.1	Aco006351.1
Aco002476.1	Aco006347.1
Aco002461.1	Aco006340.1
Aco002452.1	Aco006338.1
Aco002451.1	Aco006337.1
Aco002449.1	Aco006334.1
Aco002447.1	Aco006333.1
Aco002446.1	Aco006332.1
Aco002426.1	Aco006330.1
Aco002421.1	Aco006329.1
Aco002405.1	Aco006326.1
Aco002403.1	Aco006325.1
Aco002394.1	Aco006312.1
Aco011033.1	Aco021288.1
Aco011027.1	Aco021302.1
Aco011023.1	Aco017683.1
Aco010999.1	Aco017672.1
Aco010989.1	Aco017667.1
Aco010979.1	Aco017654.1
Aco010976.1	Aco017649.1
Aco010960.1	Aco017641.1
Aco010954.1	Aco017633.1
Aco015002.1	Aco001734.1
Aco015003.1	Aco001732.1
Aco015015.1	Aco001725.1
Aco015022.1	Aco001718.1
Aco015030.1	Aco001707.1
Aco017869.1	Aco001700.1
Aco017871.1	Aco001697.1
Aco017872.1	Aco001695.1
Aco017873.1	Aco001693.1
Aco017897.1	Aco001683.1
Aco017898.1	Aco001682.1
Aco017902.1	Aco001677.1
Aco017910.1	Aco001675.1
Aco023290.1	Aco001674.1
Aco023289.1	Aco001673.1
Aco011181.1	Aco001671.1
Aco011178.1	Aco001667.1
Aco011175.1	Aco001661.1
Aco011173.1	Aco001660.1
Aco011163.1	Aco001655.1
Aco011148.1	Aco001643.1
Aco011146.1	Aco001642.1
Aco011135.1	Aco001629.1
Aco011132.1	Aco001625.1
Aco011125.1	Aco001618.1
Aco011121.1	Aco001615.1
Aco011114.1	Aco001611.1
Aco011104.1	Aco001603.1
Aco011103.1	Aco001602.1
Aco011086.1	Aco001585.1
Aco011081.1	Aco001583.1
Aco011080.1	Aco001582.1
Aco011067.1	Aco001571.1
Aco011065.1	Aco001570.1
Aco011061.1	Aco001568.1
Aco011060.1	Aco001567.1
Aco011052.1	Aco001562.1
Aco011051.1	Aco001560.1
Aco011047.1	Aco001556.1
Aco011040.1	Aco001554.1
Aco011038.1	Aco001550.1
Aco011030.1	Aco001538.1
Aco011027.1	Aco001536.1
Aco011025.1	Aco001534.1
Aco011023.1	Aco001531.1
Aco011020.1	Aco001526.1
Aco011019.1	Aco001525.1
Aco011015.1	Aco001523.1
Aco011012.1	Aco001519.1
Aco011011.1	Aco001515.1
Aco011005.1	Aco001510.1
Aco011002.1	Aco001507.1
Aco010996.1	Aco001503.1
Aco010995.1	Aco001501.1
Aco010989.1	Aco001497.1
Aco010988.1	Aco001494.1
Aco010986.1	Aco001493.1
Aco010985.1	Aco001491.1
Aco010980.1	Aco001485.1
Aco010971.1	Aco001482.1
Aco010969.1	Aco001481.1
Aco010964.1	Aco001479.1
Aco010959.1	Aco001473.1
Aco010954.1	Aco001468.1
Aco010952.1	Aco001464.1
Aco010946.1	Aco001454.1
Aco010943.1	Aco001453.1
Aco016809.1	Aco001446.1
Aco016817.1	Aco001443.1
Aco016820.1	Aco001439.1
Aco016827.1	Aco001434.1
Aco016839.1	Aco001428.1
Aco016841.1	Aco001426.1
Aco016842.1	Aco001423.1
Aco016850.1	Aco001414.1
Aco016855.1	Aco001410.1
Aco016859.1	Aco001409.1
Aco016863.1	Aco001405.1
Aco016866.1	Aco001401.1
Aco016867.1	Aco001400.1
Aco016879.1	Aco001389.1
Aco002583.1	Aco001744.1
Aco002582.1	Aco001748.1
Aco002575.1	Aco001752.1
Aco002574.1	Aco001753.1
Aco002573.1	Aco001754.1
Aco002571.1	Aco001756.1
Aco002566.1	Aco001758.1
Aco002560.1	Aco001768.1
Aco002559.1	Aco001770.1
Aco002555.1	Aco001773.1
Aco002544.1	Aco001785.1
Aco002540.1	Aco001793.1
Aco002538.1	Aco001794.1
Aco002533.1	Aco001797.1
Aco002530.1	Aco001800.1
Aco002526.1	Aco001802.1
Aco002524.1	Aco001803.1
Aco002512.1	Aco001814.1
Aco002511.1	Aco001820.1
Aco002505.1	Aco001824.1
Aco002502.1	Aco001837.1
Aco002496.1	Aco001838.1
Aco002495.1	Aco001839.1
Aco002488.1	Aco001841.1
Aco002477.1	Aco001845.1
Aco002475.1	Aco001848.1
Aco002473.1	Aco001849.1
Aco002469.1	Aco001852.1
Aco002467.1	Aco001853.1
Aco002461.1	Aco001858.1
Aco002460.1	Aco001860.1
Aco002451.1	Aco001870.1
Aco002450.1	Aco001877.1
Aco002449.1	Aco001879.1
Aco002445.1	Aco001886.1
Aco002438.1	Aco001891.1
Aco002429.1	Aco001893.1
Aco002426.1	Aco001897.1
Aco002425.1	Aco001898.1
Aco002422.1	Aco001910.1
Aco002420.1	Aco001914.1
Aco002408.1	Aco001942.1
Aco002398.1	Aco001950.1
Aco002375.1	Aco001961.1
Aco002359.1	Aco001977.1
Aco002348.1	Aco001985.1
Aco002341.1	Aco001989.1
Aco002323.1	Aco019888.1
Aco002317.1	Aco019877.1
Aco002544.1	Aco007362.1
Aco002538.1	Aco007374.1
Aco002513.1	Aco007388.1
Aco002507.1	Aco007391.1
Aco002505.1	Aco007393.1
Aco002492.1	Aco024512.1
Aco002479.1	Aco021526.1
Aco011178.1	Aco007154.1
Aco011175.1	Aco007147.1
Aco011174.1	Aco007146.1
Aco011167.1	Aco007145.1
Aco011162.1	Aco007139.1
Aco011158.1	Aco007136.1
Aco011157.1	Aco007131.1
Aco011149.1	Aco007124.1
Aco011143.1	Aco007113.1
Aco011141.1	Aco007112.1
Aco011137.1	Aco007108.1
Aco011129.1	Aco007103.1
Aco011121.1	Aco007101.1
Aco011104.1	Aco007089.1
Aco011103.1	Aco007088.1
Aco011085.1	Aco007074.1
Aco011082.1	Aco007072.1
Aco011051.1	Aco007046.1
Aco011047.1	Aco007042.1
Aco011034.1	Aco007036.1
Aco011024.1	Aco007034.1
Aco011022.1	Aco007029.1
Aco011020.1	Aco007028.1
Aco011007.1	Aco007024.1
Aco010999.1	Aco007018.1
Aco010994.1	Aco007015.1
Aco010992.1	Aco007013.1
Aco010990.1	Aco007011.1
Aco010986.1	Aco007005.1
Aco010972.1	Aco015475.1
Aco010971.1	Aco015474.1
Aco010960.1	Aco015472.1
Aco016813.1	Aco015452.1
Aco016823.1	Aco015447.1
Aco016828.1	Aco015441.1
Aco016840.1	Aco015434.1
Aco016843.1	Aco015432.1
Aco016845.1	Aco015431.1
Aco016847.1	Aco015426.1
Aco016855.1	Aco015418.1
Aco016863.1	Aco015415.1
Aco016867.1	Aco015402.1
Aco016874.1	Aco015386.1
Aco014956.1	Aco007240.1
Aco014961.1	Aco007237.1
Aco014969.1	Aco007233.1
Aco014979.1	Aco007229.1
Aco014983.1	Aco007227.1
Aco014995.1	Aco007215.1
Aco015027.1	Aco007194.1
Aco015028.1	Aco007193.1
Aco015030.1	Aco007192.1
Aco017870.1	Aco007187.1
Aco017876.1	Aco007164.1
Aco017894.1	Aco007163.1
Aco011094.1	Aco024323.1
Aco011092.1	Aco024324.1
Aco011091.1	Aco024325.1
Aco011090.1	Aco024326.1
Aco011086.1	Aco024327.1
Aco011085.1	Aco024328.1
Aco011079.1	Aco024334.1
Aco017906.1	Aco027408.1
Aco017907.1	Aco027409.1
Aco017909.1	Aco027410.1
Aco017910.1	Aco027411.1
Aco017911.1	Aco027412.1
Aco017912.1	Aco027413.1
Aco015256.1	Aco009885.1
Aco015233.1	Aco009902.1
Aco015224.1	Aco009913.1
Aco015219.1	Aco009919.1
Aco015212.1	Aco009922.1
Aco015209.1	Aco009928.1
Aco015206.1	Aco009931.1
Aco015205.1	Aco009934.1
Aco015203.1	Aco009938.1
Aco015202.1	Aco009939.1
Aco015197.1	Aco009941.1
Aco015193.1	Aco009944.1
Aco015187.1	Aco009946.1
Aco015184.1	Aco009949.1
Aco015180.1	Aco009951.1
Aco015177.1	Aco009960.1
Aco015168.1	Aco009972.1
Aco015167.1	Aco009976.1
Aco015161.1	Aco009984.1
Aco015162.1	Aco009985.1
Aco027355.1	Aco009987.1
Aco004297.1	Aco009995.1
Aco004301.1	Aco010001.1
Aco004316.1	Aco010006.1
Aco004317.1	Aco010009.1
Aco004322.1	Aco010015.1
Aco004326.1	Aco010027.1
Aco004330.1	Aco010032.1
Aco004337.1	Aco010661.1
Aco004340.1	Aco010663.1
Aco004350.1	Aco010673.1
Aco004351.1	Aco010675.1
Aco004356.1	Aco010677.1
Aco004372.1	Aco010700.1
Aco004385.1	Aco010723.1
Aco004389.1	Aco010730.1
Aco004391.1	Aco010731.1
Aco004392.1	Aco010734.1
Aco004395.1	Aco010740.1
Aco004396.1	Aco010742.1
Aco004407.1	Aco010752.1
Aco004409.1	Aco010753.1
Aco004413.1	Aco010759.1
Aco004415.1	Aco010777.1
Aco004416.1	Aco010782.1
Aco004419.1	Aco010784.1
Aco004426.1	Aco010789.1
Aco004442.1	Aco010805.1
Aco004444.1	Aco010826.1
Aco004450.1	Aco010834.1
Aco004457.1	Aco020109.1
Aco004475.1	Aco023195.1
Aco014265.1	Aco009740.1
Aco014266.1	Aco009741.1
Aco014270.1	Aco009742.1
Aco014279.1	Aco009747.1
Aco014284.1	Aco009751.1
Aco014288.1	Aco009756.1
Aco014291.1	Aco009759.1
Aco014295.1	Aco009761.1
Aco014296.1	Aco009762.1
Aco014297.1	Aco009769.1
Aco014298.1	Aco009770.1
Aco014301.1	Aco009771.1
Aco014312.1	Aco009772.1
Aco014315.1	Aco009773.1
Aco014318.1	Aco009774.1
Aco014323.1	Aco009786.1
Aco014326.1	Aco009790.1
Aco014328.1	Aco009798.1
Aco014330.1	Aco009800.1
Aco014335.1	Aco009806.1
Aco014337.1	Aco009809.1
Aco014344.1	Aco009823.1
Aco014346.1	Aco009825.1
Aco014354.1	Aco009830.1
Aco014356.1	Aco009831.1
Aco014357.1	Aco009838.1
Aco014360.1	Aco009844.1
Aco014361.1	Aco009845.1
Aco014362.1	Aco009846.1
Aco014370.1	Aco009851.1
Aco022991.1	Aco026757.1
Aco001375.1	Aco026697.1
Aco025200.1	Aco020034.1
Aco012647.1	Aco021232.1
Aco012658.1	Aco021247.1
Aco012667.1	Aco021840.1
Aco012670.1	Aco021837.1
Aco012676.1	Aco021833.1
Aco012682.1	Aco021830.1
Aco012685.1	Aco016458.1
Aco012696.1	Aco016449.1
Aco012714.1	Aco016434.1
Aco012715.1	Aco016432.1
Aco012721.1	Aco016427.1
Aco012723.1	Aco016424.1
Aco012725.1	Aco016420.1
Aco012729.1	Aco016419.1
Aco012745.1	Aco016407.1
Aco012769.1	Aco016401.1
Aco012772.1	Aco016393.1
Aco012778.1	Aco016386.1
Aco012780.1	Aco020571.1
Aco012783.1	Aco020570.1
Aco012784.1	Aco020564.1
Aco012785.1	Aco020563.1
Aco014346.1	Aco005688.1
Aco014351.1	Aco005692.1
Aco014366.1	Aco005711.1
Aco014373.1	Aco005717.1
Aco015240.1	Aco005735.1
Aco015238.1	Aco005736.1
Aco015221.1	Aco005755.1
Aco015195.1	Aco005764.1
Aco015203.1	Aco005663.1
Aco015200.1	Aco005662.1
Aco015197.1	Aco005661.1
Aco015192.1	Aco005655.1
Aco015187.1	Aco005650.1
Aco015186.1	Aco005649.1
Aco015184.1	Aco005646.1
Aco015175.1	Aco005634.1
Aco015168.1	Aco005627.1
Aco015157.1	Aco005609.1
Aco027355.1	Aco005608.1
Aco004296.1	Aco005595.1
Aco004311.1	Aco005581.1
Aco012699.1	Aco005442.1
Aco012717.1	Aco005417.1
Aco012721.1	Aco005414.1
Aco012739.1	Aco005404.1
Aco012745.1	Aco005393.1
Aco012760.1	Aco005390.1
Aco012764.1	Aco005383.1
Aco012765.1	Aco005380.1
Aco012769.1	Aco005372.1
Aco012774.1	Aco005366.1
Aco015224.1	Aco000426.1
Aco015207.1	Aco000422.1
Aco015196.1	Aco000421.1
Aco015184.1	Aco000413.1
Aco015173.1	Aco000405.1
Aco015155.1	Aco000397.1
Aco027353.1	Aco000396.1
Aco004294.1	Aco000395.1
Aco004306.1	Aco000390.1
Aco004321.1	Aco000388.1
Aco004327.1	Aco000382.1
Aco004329.1	Aco000380.1
Aco004340.1	Aco000376.1
Aco004350.1	Aco000368.1
Aco004364.1	Aco000364.1
Aco004349.1	Aco006122.1
Aco004353.1	Aco006112.1
Aco004371.1	Aco006093.1
Aco004376.1	Aco006087.1
Aco004378.1	Aco006084.1
Aco004381.1	Aco006079.1
Aco004384.1	Aco006075.1
Aco004386.1	Aco006069.1
Aco004401.1	Aco006056.1
Aco004413.1	Aco006041.1
Aco004414.1	Aco006040.1
Aco004468.1	Aco021372.1
Aco004474.1	Aco021380.1
Aco004478.1	Aco006242.1
Aco004488.1	Aco006224.1
Aco004492.1	Aco006219.1
Aco004495.1	Aco006212.1
Aco004497.1	Aco006209.1
Aco004503.1	Aco006205.1
Aco015203.1	Aco005948.1
Aco015192.1	Aco005958.1
Aco015186.1	Aco005967.1
Aco015184.1	Aco005968.1
Aco015175.1	Aco005984.1
Aco015171.1	Aco005991.1
Aco015170.1	Aco005992.1
Aco015162.1	Aco006004.1
Aco015160.1	Aco006012.1
Aco015156.1	Aco006016.1
Aco027355.1	Aco006018.1
Aco004292.1	Aco006026.1
Aco017725.1	Aco003256.1
Aco017717.1	Aco003246.1
Aco017707.1	Aco003225.1
Aco017696.1	Aco003216.1
Aco017693.1	Aco003209.1
Aco019785.1	Aco003183.1
Aco019779.1	Aco003182.1
Aco019775.1	Aco003177.1
Aco019766.1	Aco016783.1
Aco022068.1	Aco016774.1
Aco022073.1	Aco016765.1
Aco022074.1	Aco016764.1
Aco016373.1	Aco016739.1
Aco022129.1	Aco016738.1
Aco021584.1	Aco016728.1
Aco004756.1	Aco003441.1
Aco004760.1	Aco003439.1
Aco004763.1	Aco003432.1
Aco004765.1	Aco003428.1
Aco004780.1	Aco003406.1
Aco004789.1	Aco003380.1
Aco004794.1	Aco003361.1
Aco004802.1	Aco003348.1
Aco004805.1	Aco003345.1
Aco004809.1	Aco003321.1
Aco004608.1	Aco003668.1
Aco004610.1	Aco003663.1
Aco004611.1	Aco003662.1
Aco004618.1	Aco003645.1
Aco004628.1	Aco003627.1
Aco004632.1	Aco003626.1
Aco004647.1	Aco003613.1
Aco004677.1	Aco008109.1
Aco004680.1	Aco008100.1
Aco004681.1	Aco008095.1
Aco004686.1	Aco008079.1
Aco004688.1	Aco008074.1
Aco004692.1	Aco008070.1
Aco004693.1	Aco008069.1
Aco004697.1	Aco008054.1
Aco004709.1	Aco008042.1
Aco004756.1	Aco008034.1
Aco017726.1	Aco007901.1
Aco017717.1	Aco007894.1
Aco017707.1	Aco007887.1
Aco017692.1	Aco007878.1
Aco019782.1	Aco007854.1
Aco019770.1	Aco007842.1
Aco022083.1	Aco007824.1
Aco022117.1	Aco007798.1
Aco004559.1	Aco016125.1
Aco004565.1	Aco016110.1
Aco004573.1	Aco016104.1
Aco004579.1	Aco016096.1
Aco004584.1	Aco016093.1
Aco004591.1	Aco016086.1
Aco004600.1	Aco016078.1
Aco004610.1	Aco016061.1
Aco004623.1	Aco016043.1
Aco004627.1	Aco016040.1
Aco004628.1	Aco017831.1
Aco004635.1	Aco017826.1
Aco004657.1	Aco017802.1
Aco004659.1	Aco017797.1
Aco004665.1	Aco017777.1
Aco004292.1	Aco024617.1
Aco004294.1	Aco024618.1
Aco004295.1	Aco024619.1
Aco004296.1	Aco024620.1
Aco004297.1	Aco024621.1
Aco004299.1	Aco024622.1
Aco014372.1	Aco026083.1
Aco014373.1	Aco026085.1
Aco014374.1	Aco026086.1
Aco014375.1	Aco026087.1
Aco014376.1	Aco026088.1
Aco014377.1	Aco026089.1
Aco014378.1	Aco026090.1
Aco003096.1	Aco017056.1
Aco003104.1	Aco017075.1
Aco003107.1	Aco017077.1
Aco003108.1	Aco017087.1
Aco003126.1	Aco017097.1
Aco003148.1	Aco017106.1
Aco003151.1	Aco017110.1
Aco003159.1	Aco017114.1
Aco019108.1	Aco003995.1
Aco019115.1	Aco003976.1
Aco025391.1	Aco003973.1
Aco002599.1	Aco003948.1
Aco002610.1	Aco003947.1
Aco002614.1	Aco003941.1
Aco002616.1	Aco003940.1
Aco002689.1	Aco004004.1
Aco002701.1	Aco004008.1
Aco002712.1	Aco004016.1
Aco002729.1	Aco004028.1
Aco002737.1	Aco004034.1
Aco002748.1	Aco004045.1
Aco002749.1	Aco004047.1
Aco002751.1	Aco004051.1
Aco002757.1	Aco004058.1
Aco002761.1	Aco004061.1
Aco002767.1	Aco004062.1
Aco002788.1	Aco004071.1
Aco002791.1	Aco004073.1
Aco002802.1	Aco004081.1
Aco002808.1	Aco004088.1
Aco002822.1	Aco004091.1
Aco002825.1	Aco004095.1
Aco002841.1	Aco004115.1
Aco002852.1	Aco004125.1
Aco002859.1	Aco004137.1
Aco002862.1	Aco004138.1
Aco002872.1	Aco004142.1
Aco002951.1	Aco013408.1
Aco002961.1	Aco013421.1
Aco002967.1	Aco013424.1
Aco002974.1	Aco013431.1
Aco002989.1	Aco013437.1
Aco002992.1	Aco013440.1
Aco002994.1	Aco013443.1
Aco003014.1	Aco013468.1
Aco003018.1	Aco019842.1
Aco003019.1	Aco019865.1
Aco003091.1	Aco026499.1
Aco003104.1	Aco023140.1
Aco003109.1	Aco023136.1
Aco003116.1	Aco023127.1
Aco003117.1	Aco023124.1
Aco003133.1	Aco015618.1
Aco003141.1	Aco015626.1
Aco003147.1	Aco015643.1
Aco003153.1	Aco015659.1
Aco003159.1	Aco015662.1
Aco003162.1	Aco015664.1
Aco003164.1	Aco015667.1
Aco018512.1	Aco015677.1
Aco018537.1	Aco015704.1
Aco018545.1	Aco015708.1
Aco011609.1	Aco008246.1
Aco011603.1	Aco008242.1
Aco011594.1	Aco008234.1
Aco011580.1	Aco008217.1
Aco011554.1	Aco008194.1
Aco011549.1	Aco008187.1
Aco011547.1	Aco008181.1
Aco011451.1	Aco008301.1
Aco011450.1	Aco008299.1
Aco011445.1	Aco008290.1
Aco011444.1	Aco008287.1
Aco011442.1	Aco008285.1
Aco021320.1	Aco008276.1
Aco025391.1	Aco023687.1
Aco002592.1	Aco023690.1
Aco002604.1	Aco014794.1
Aco002605.1	Aco014791.1
Aco002628.1	Aco014785.1
Aco002634.1	Aco014782.1
Aco002646.1	Aco014778.1
Aco002649.1	Aco014777.1
Aco002651.1	Aco014775.1
Aco002655.1	Aco014774.1
Aco002657.1	Aco014773.1
Aco002660.1	Aco014769.1
Aco002679.1	Aco014767.1
Aco002701.1	Aco014762.1
Aco002702.1	Aco014760.1
Aco002718.1	Aco014756.1
Aco002721.1	Aco014751.1
Aco003118.1	Aco015313.1
Aco003137.1	Aco015323.1
Aco003160.1	Aco015333.1
Aco018505.1	Aco015338.1
Aco018506.1	Aco015339.1
Aco018507.1	Aco015340.1
Aco018521.1	Aco015346.1
Aco018525.1	Aco015357.1
Aco018532.1	Aco015359.1
Aco002884.1	Aco015290.1
Aco002901.1	Aco015279.1
Aco002904.1	Aco015278.1
Aco002908.1	Aco015277.1
Aco002911.1	Aco015274.1
Aco002920.1	Aco015271.1
Aco004828.1	Aco017557.1
Aco004830.1	Aco017558.1
Aco004836.1	Aco017559.1
Aco004839.1	Aco017563.1
Aco004843.1	Aco017564.1
Aco004864.1	Aco017575.1
Aco004876.1	Aco008517.1
Aco004878.1	Aco008519.1
Aco004881.1	Aco008521.1
Aco004888.1	Aco008526.1
Aco004889.1	Aco008529.1
Aco004893.1	Aco008536.1
Aco004894.1	Aco008537.1
Aco004895.1	Aco008538.1
Aco004906.1	Aco008541.1
Aco004908.1	Aco008545.1
Aco004913.1	Aco008552.1
Aco004914.1	Aco008553.1
Aco004917.1	Aco008554.1
Aco004924.1	Aco008558.1
Aco004929.1	Aco008560.1
Aco004937.1	Aco008570.1
Aco004950.1	Aco008575.1
Aco004955.1	Aco008577.1
Aco004957.1	Aco008578.1
Aco004958.1	Aco008579.1
Aco004959.1	Aco008581.1
Aco004960.1	Aco008583.1
Aco004962.1	Aco008589.1
Aco004966.1	Aco008594.1
Aco004969.1	Aco008595.1
Aco004972.1	Aco008596.1
Aco004974.1	Aco008598.1
Aco004985.1	Aco008619.1
Aco004986.1	Aco008620.1
Aco004987.1	Aco008623.1
Aco004993.1	Aco008625.1
Aco004996.1	Aco008626.1
Aco005004.1	Aco008642.1
Aco005008.1	Aco008643.1
Aco005011.1	Aco008649.1
Aco005019.1	Aco008654.1
Aco005036.1	Aco008661.1
Aco005038.1	Aco008668.1
Aco005047.1	Aco008676.1
Aco005061.1	Aco008687.1
Aco005066.1	Aco008693.1
Aco005075.1	Aco008696.1
Aco005080.1	Aco008700.1
Aco005084.1	Aco008706.1
Aco005088.1	Aco008709.1
Aco005091.1	Aco008716.1
Aco005103.1	Aco008721.1
Aco005105.1	Aco008723.1
Aco005107.1	Aco008726.1
Aco005108.1	Aco008727.1
Aco005111.1	Aco008731.1
Aco005114.1	Aco008734.1
Aco005124.1	Aco008743.1
Aco005126.1	Aco008745.1
Aco005128.1	Aco008746.1
Aco005129.1	Aco008747.1
Aco005130.1	Aco008749.1
Aco005138.1	Aco008751.1
Aco005139.1	Aco008752.1
Aco005141.1	Aco008755.1
Aco005147.1	Aco008758.1
Aco005149.1	Aco008759.1
Aco005157.1	Aco008762.1
Aco005160.1	Aco008771.1
Aco005171.1	Aco008780.1
Aco005178.1	Aco008781.1
Aco005187.1	Aco008793.1
Aco005195.1	Aco008804.1
Aco005197.1	Aco008807.1
Aco005205.1	Aco008812.1
Aco005210.1	Aco008813.1
Aco005217.1	Aco008816.1
Aco010548.1	Aco008995.1
Aco010545.1	Aco008998.1
Aco010535.1	Aco009014.1
Aco010532.1	Aco009021.1
Aco010529.1	Aco009024.1
Aco010514.1	Aco009031.1
Aco010498.1	Aco009038.1
Aco010497.1	Aco009039.1
Aco010493.1	Aco009040.1
Aco010494.1	Aco009042.1
Aco014516.1	Aco009058.1
Aco014509.1	Aco009062.1
Aco014502.1	Aco009066.1
Aco014491.1	Aco009076.1
Aco014486.1	Aco009078.1
Aco014483.1	Aco009079.1
Aco014474.1	Aco009085.1
Aco014450.1	Aco009098.1
Aco014449.1	Aco009099.1
Aco014444.1	Aco009105.1
Aco005240.1	Aco017401.1
Aco005241.1	Aco017402.1
Aco005250.1	Aco017407.1
Aco005261.1	Aco017414.1
Aco005275.1	Aco017429.1
Aco005285.1	Aco017440.1
Aco005292.1	Aco017446.1
Aco019815.1	Aco017452.1
Aco019805.1	Aco017460.1
Aco025285.1	Aco017465.1
Aco025287.1	Aco026239.1
Aco025290.1	Aco026241.1
Aco020389.1	Aco026243.1
Aco020393.1	Aco026245.1
Aco020395.1	Aco026248.1
Aco005059.1	Aco007448.1
Aco005061.1	Aco007447.1
Aco005066.1	Aco007446.1
Aco005074.1	Aco007443.1
Aco005084.1	Aco007441.1
Aco005107.1	Aco007436.1
Aco005024.1	Aco006604.1
Aco005025.1	Aco006617.1
Aco005029.1	Aco006622.1
Aco005045.1	Aco014807.1
Aco005059.1	Aco014816.1
Aco005064.1	Aco014819.1
Aco005072.1	Aco014821.1
Aco005075.1	Aco014823.1
Aco005088.1	Aco014830.1
Aco014454.1	Aco014880.1
Aco014451.1	Aco014883.1
Aco014442.1	Aco014894.1
Aco014441.1	Aco014895.1
Aco014440.1	Aco014896.1
Aco014418.1	Aco009453.1
Aco014413.1	Aco009443.1
Aco004861.1	Aco003871.1
Aco004862.1	Aco003868.1
Aco004866.1	Aco003865.1
Aco004867.1	Aco003858.1
Aco004869.1	Aco003848.1
Aco004878.1	Aco003843.1
Aco004894.1	Aco003830.1
Aco004900.1	Aco003827.1
Aco004902.1	Aco003826.1
Aco004905.1	Aco003823.1
Aco004906.1	Aco003822.1
Aco004911.1	Aco003817.1
Aco004915.1	Aco003814.1
Aco004918.1	Aco003808.1
Aco004919.1	Aco003807.1
Aco005176.1	Aco004290.1
Aco005183.1	Aco004279.1
Aco005190.1	Aco004273.1
Aco005194.1	Aco004266.1
Aco005199.1	Aco004259.1
Aco005201.1	Aco004255.1
Aco005202.1	Aco004254.1
Aco005207.1	Aco004253.1
Aco005217.1	Aco004246.1
Aco005220.1	Aco004231.1
Aco005229.1	Aco004216.1
Aco005237.1	Aco004211.1
Aco005250.1	Aco004203.1
Aco004836.1	Aco003919.1
Aco004843.1	Aco003915.1
Aco004846.1	Aco003913.1
Aco004849.1	Aco003910.1
Aco004854.1	Aco003903.1
Aco004856.1	Aco003902.1
Aco005029.1	Aco008378.1
Aco005039.1	Aco008396.1
Aco005040.1	Aco008399.1
Aco005045.1	Aco008405.1
Aco005056.1	Aco008409.1
Aco005070.1	Aco008417.1
Aco005083.1	Aco008421.1
Aco005091.1	Aco008428.1
Aco010641.1	Aco009291.1
Aco010628.1	Aco009293.1
Aco010615.1	Aco009315.1
Aco010613.1	Aco009321.1
Aco010610.1	Aco006854.1
Aco010609.1	Aco006855.1
Aco010607.1	Aco006859.1
Aco010600.1	Aco006883.1
Aco018376.1	Aco013020.1
Aco018378.1	Aco013017.1
Aco018379.1	Aco013016.1
Aco018382.1	Aco012998.1
Aco018393.1	Aco012985.1
Aco018395.1	Aco010348.1
Aco010643.1	Aco010337.1
Aco010638.1	Aco010315.1
Aco010634.1	Aco010312.1
Aco010627.1	Aco010286.1
Aco010620.1	Aco010260.1
Aco010611.1	Aco010244.1
Aco010610.1	Aco010231.1
Aco019521.1	Aco013140.1
Aco019526.1	Aco013133.1
[truncated: 1,107 more rows]
