# Supplementary material for: Genome-wide identification, phylogeny, and expression analysis of GRF transcription factors in pineapple (Ananas comosus)
Source: Front Plant Sci. 2023 Apr 14;14:1159223. doi: 10.3389/fpls.2023.1159223 (PMC10140365; doi:10.3389/fpls.2023.1159223)
Supplement: Supplementary file 9 [file Table_5.xlsx]

## Sheet: Sheet1
Supplementary file 5：Non-redundant AcGRF gene IDs associated with the syntenic relationships among pineapple and the other nine species
A.comosus-A.thaliana	A.comosus-V.vinifera	A.comosus-M.acuminata	A.comosus-O.sativa	A.comosus-S.bicolor	A.comosus-S.polyrhiza	A.comosus-N.colorata	A.comosus-P.equestris	A.comosus-A.trichopoda
AcGRF1	AcGRF1	AcGRF1	AcGRF2	AcGRF2	AcGRF1	AcGRF1	AcGRF1	AcGRF1
AcGRF2	AcGRF2	AcGRF2	AcGRF4	AcGRF4	AcGRF2	AcGRF3	AcGRF2	AcGRF2
AcGRF7	AcGRF4	AcGRF4	AcGRF5	AcGRF6	AcGRF4	AcGRF4		AcGRF4
	AcGRF6	AcGRF6	AcGRF6	AcGRF7	AcGRF6			AcGRF7
	AcGRF7	AcGRF7	AcGRF7		AcGRF7
		AcGRF8	AcGRF8		AcGRF8
