# Supplementary material for: Genome-wide identification, phylogeny, and expression analysis of GRF transcription factors in pineapple (Ananas comosus)
Source: Front Plant Sci. 2023 Apr 14;14:1159223. doi: 10.3389/fpls.2023.1159223 (PMC10140365; doi:10.3389/fpls.2023.1159223)
Supplement: Supplementary file 10 [file Table_6.xlsx]

## Sheet: Sheet1
Supplementary file 6:Cis-element analysis of AcGRF gene promoters.
Gene name	Gene ID	Starting postion (bp)	Ending postion (bp)	Predicted Cis-element
AcGRF1	Aco009479	764	769	auxin-responsive
AcGRF1	Aco009479	457	465	salicylic acid responsiveness
AcGRF1	Aco009479	1980	1988	salicylic acid responsiveness
AcGRF1	Aco009479	798	804	endosperm expression
AcGRF1	Aco009479	1422	1428	endosperm expression
AcGRF1	Aco009479	525	533	zein metabolism regulation
AcGRF1	Aco009479	81	86	anaerobic induction
AcGRF1	Aco009479	111	116	anaerobic induction
AcGRF1	Aco009479	142	147	anaerobic induction
AcGRF1	Aco009479	1692	1697	drought-inducibility
AcGRF1	Aco009479	1725	1730	drought-inducibility
AcGRF1	Aco009479	64	69	low-temperature responsiveness
AcGRF1	Aco009479	1988	1993	light responsiveness
AcGRF1	Aco009479	693	701	light responsiveness
AcGRF1	Aco009479	1659	1667	light responsiveness
AcGRF1	Aco009479	628	633	light responsiveness
AcGRF1	Aco009479	196	205	light responsiveness
AcGRF2	Aco023268	457	463	gibberellin-responsive
AcGRF2	Aco023268	486	494	salicylic acid responsiveness
AcGRF2	Aco023268	791	796	meristem expression
AcGRF2	Aco023268	1678	1684	endosperm expression
AcGRF2	Aco023268	808	816	zein metabolism regulation
AcGRF2	Aco023268	842	850	zein metabolism regulation
AcGRF2	Aco023268	177	182	anaerobic induction
AcGRF2	Aco023268	956	961	anaerobic induction
AcGRF2	Aco023268	1948	1953	anaerobic induction
AcGRF2	Aco023268	1992	1997	anaerobic induction
AcGRF2	Aco023268	1454	1459	drought-inducibility
AcGRF2	Aco023268	912	917	light responsiveness
AcGRF2	Aco023268	253	261	light responsiveness
AcGRF2	Aco023268	1612	1619	light responsiveness
AcGRF2	Aco023268	25	35	light responsiveness
AcGRF2	Aco023268	998	1003	light responsiveness
AcGRF2	Aco023268	1053	1065	light responsiveness
AcGRF2	Aco023268	720	725	light responsiveness
AcGRF2	Aco023268	1811	1816	light responsiveness
AcGRF3	Aco020046	241	245	MeJA-responsiveness
AcGRF3	Aco020046	148	152	abscisic acid responsiveness
AcGRF3	Aco020046	242	250	abscisic acid responsiveness
AcGRF3	Aco020046	1122	1130	abscisic acid responsiveness
AcGRF3	Aco020046	1980	1985	drought-inducibility
AcGRF3	Aco020046	1506	1514	stress responsiveness
AcGRF3	Aco020046	390	395	anaerobic induction
AcGRF3	Aco020046	1807	1812	anaerobic induction
AcGRF3	Aco020046	1984	1989	anaerobic induction
AcGRF3	Aco020046	338	343	light responsiveness
AcGRF3	Aco020046	1281	1286	light responsiveness
AcGRF3	Aco020046	244	249	light responsiveness
AcGRF3	Aco020046	696	703	light responsiveness
AcGRF3	Aco020046	147	152	light responsiveness
AcGRF3	Aco020046	244	249	light responsiveness
AcGRF3	Aco020046	1506	1511	light responsiveness
AcGRF3	Aco020046	2002	2009	light responsiveness
AcGRF3	Aco020046	736	742	light responsiveness
AcGRF4	Aco015543	158	163	auxin-responsive
AcGRF4	Aco015543	1010	1014	abscisic acid responsiveness
AcGRF4	Aco015543	1337	1341	abscisic acid responsiveness
AcGRF4	Aco015543	201	205	MeJA-responsiveness
AcGRF4	Aco015543	310	318	salicylic acid responsiveness
AcGRF4	Aco015543	317	322	anaerobic induction
AcGRF4	Aco015543	813	818	anaerobic induction
AcGRF4	Aco015543	1297	1302	anaerobic induction
AcGRF4	Aco015543	1485	1490	anaerobic induction
AcGRF4	Aco015543	1721	1726	anaerobic induction
AcGRF4	Aco015543	1752	1757	anaerobic induction
AcGRF4	Aco015543	1764	1769	anaerobic induction
AcGRF4	Aco015543	348	356	circadian control
AcGRF4	Aco015543	668	676	stress responsiveness
AcGRF4	Aco015543	1009	1014	light responsiveness
AcGRF4	Aco015543	1337	1342	light responsiveness
AcGRF4	Aco015543	663	671	light responsiveness
AcGRF4	Aco015543	1858	1864	light responsiveness
AcGRF4	Aco015543	541	553	light responsiveness
AcGRF4	Aco015543	1788	1800	light responsiveness
AcGRF4	Aco015543	300	309	light responsiveness
AcGRF4	Aco015543	940	946	light responsiveness
AcGRF5	Aco015755	71	76	auxin-responsive
AcGRF5	Aco015755	250	254	abscisic acid responsiveness
AcGRF5	Aco015755	502	508	abscisic acid responsiveness
AcGRF5	Aco015755	961	965	abscisic acid responsiveness
AcGRF5	Aco015755	1156	1162	abscisic acid responsiveness
AcGRF5	Aco015755	817	821	MeJA-responsiveness
AcGRF5	Aco015755	1794	1798	MeJA-responsiveness
AcGRF5	Aco015755	300	305	meristem expression
AcGRF5	Aco015755	203	208	drought-inducibility
AcGRF5	Aco015755	1915	1923	zein metabolism regulation
AcGRF5	Aco015755	1730	1738	stress responsiveness
AcGRF5	Aco015755	518	526	light responsiveness
AcGRF5	Aco015755	960	965	light responsiveness
AcGRF5	Aco015755	426	432	light responsiveness
AcGRF5	Aco015755	547	553	light responsiveness
AcGRF5	Aco015755	250	255	light responsiveness
AcGRF5	Aco015755	970	975	light responsiveness
AcGRF5	Aco015755	993	998	light responsiveness
AcGRF5	Aco015755	1606	1611	light responsiveness
AcGRF5	Aco015755	1631	1636	light responsiveness
AcGRF5	Aco015755	1726	1731	light responsiveness
AcGRF5	Aco015755	1839	1844	light responsiveness
AcGRF5	Aco015755	789	795	light responsiveness
AcGRF5	Aco015755	1427	1433	light responsiveness
AcGRF5	Aco015755	380	391	light responsiveness
AcGRF6	Aco000277	202	207	abscisic acid responsiveness
AcGRF6	Aco000277	1049	1055	abscisic acid responsiveness
AcGRF6	Aco000277	1236	1240	MeJA-responsiveness
AcGRF6	Aco000277	160	166	endosperm expression
AcGRF6	Aco000277	1329	1334	meristem expression
AcGRF6	Aco000277	61	66	anaerobic induction
AcGRF6	Aco000277	1585	1590	anaerobic induction
AcGRF6	Aco000277	1750	1755	anaerobic induction
AcGRF6	Aco000277	1759	1765	anaerobic induction
AcGRF6	Aco000277	31	36	light responsiveness
AcGRF6	Aco000277	544	549	light responsiveness
AcGRF6	Aco000277	1306	1311	light responsiveness
AcGRF6	Aco000277	1470	1475	light responsiveness
AcGRF6	Aco000277	1499	1504	light responsiveness
AcGRF6	Aco000277	258	265	light responsiveness
AcGRF6	Aco000277	202	207	light responsiveness
AcGRF6	Aco000277	149	156	light responsiveness
AcGRF6	Aco000277	986	994	light responsiveness
AcGRF6	Aco000277	1973	1981	light responsiveness
AcGRF6	Aco000277	1699	1705	light responsiveness
AcGRF7	Aco013343	760	766	gibberellin-responsive
AcGRF7	Aco013343	2011	2017	gibberellin-responsive
AcGRF7	Aco013343	1354	1360	abscisic acid responsiveness
AcGRF7	Aco013343	1629	1637	salicylic acid responsiveness
AcGRF7	Aco013343	36	41	anaerobic induction
AcGRF7	Aco013343	834	839	anaerobic induction
AcGRF7	Aco013343	330	337	light responsiveness
AcGRF7	Aco013343	423	428	light responsiveness
AcGRF7	Aco013343	979	984	light responsiveness
AcGRF7	Aco013343	1225	1230	light responsiveness
AcGRF8	Aco013172	631	636	auxin-responsive
AcGRF8	Aco013172	784	790	gibberellin-responsive
AcGRF8	Aco013172	933	939	abscisic acid responsiveness
AcGRF8	Aco013172	1525	1529	abscisic acid responsiveness
AcGRF8	Aco013172	1041	1045	MeJA-responsiveness
AcGRF8	Aco013172	1591	1595	MeJA-responsiveness
AcGRF8	Aco013172	1845	1849	MeJA-responsiveness
AcGRF8	Aco013172	457	462	anaerobic induction
AcGRF8	Aco013172	39	44	anaerobic induction
AcGRF8	Aco013172	1491	1496	low-temperature responsiveness
AcGRF8	Aco013172	469	477	stress responsiveness
AcGRF8	Aco013172	1298	1306	stress responsiveness
AcGRF8	Aco013172	1525	1530	light responsiveness
AcGRF8	Aco013172	1234	1246	light responsiveness
AcGRF8	Aco013172	1010	1018	light responsiveness
AcGRF8	Aco013172	1252	1257	light responsiveness
AcGRF8	Aco013172	144	149	light responsiveness
AcGRF8	Aco013172	422	428	light responsiveness
AcGRF8	Aco013172	1744	1750	light responsiveness
AcGRF8	Aco013172	1779	1785	light responsiveness
AcGRF8	Aco013172	1808	1814	light responsiveness
AcGRF8	Aco013172	109	114	light responsiveness
AcGRF8	Aco013172	1338	1343	light responsiveness
AcGRF8	Aco013172	1632	1637	light responsiveness
AcGRF8	Aco013172	419	425	light responsiveness
