# Supplementary material for: Genome-wide identification, phylogeny, and expression analysis of GRF transcription factors in pineapple (Ananas comosus)
Source: Front Plant Sci. 2023 Apr 14;14:1159223. doi: 10.3389/fpls.2023.1159223 (PMC10140365; doi:10.3389/fpls.2023.1159223)
Supplement: Supplementary file 11 [file Table_7.xlsx]

## Sheet: Sheet1
Supplementary file 7:. Expression profiles of AcGRF genes in pineapple different tissues and developmental stage
Gene_ID	Gene_name	Bract_1	Bract_2	Bract_3	Sepal_1	Sepal_2	Sepal_3	Flower_disk_1	Flower_disk_2	Flower_disk_3	Receptacle_1	Receptacle_2	Receptacle_3	Ovary_wall_1	Ovary_wall_2	Ovary_wall_3	Placenta_1	Placenta_2	Placenta_3	Ovule_1	Ovule_2	Ovule_3	Stamen_1	Style_1	Core_1	Core_2	Core_3	Petal_1	Stem_1	Stem_2	Stem_3	Leaf_1	Leaf_2	Leaf_3	Root_1	Root_2	Root_3
Aco009479	AcGRF1	0.837955	0	0	1.27059	0.1042	0.387509	4.65576	0	0	4.9484	0.303336	0	3.85116	0.301495	0.519326	2.69059	0.875357	0.271775	21.3609	5.70034	1.32301	17.8286	14.0335	0.464108	0.715226	0	13.2713	0.188028	0.787294	0.35241	0	0	0.221017	1.45289	1.04233	0.795578
Aco023268	AcGRF2	13.5943	9.09769	5.1104	22.3646	14.7738	4.79245	79.894	8.41522	3.27393	35.7956	7.07664	1.04548	43.0044	6.87643	1.39112	59.5393	4.98317	1.46527	117.436	11.5498	0.99668	13.1721	37.2736	7.3395	4.96866	0	64.1464	5.14318	1.87209	1.79364	0.131783	0.104313	0	0.58511	0.802646	1.07424
Aco020046	AcGRF3	0	0	0.133829	0.877767	0	0	0	0	0	0.417003	0	0	0.362563	0	0	0	0	0	0.724274	0.173891	0	0	0.276669	0	0.233236	0	1.22158	0	0	0.679595	0	0	0	0	0	0
Aco015543	AcGRF4	5.49675	3.79447	0	12.9162	5.12988	0.281356	18.9897	1.51582	0.263456	12.3586	1.75617	0	7.24061	2.12975	0	12.3109	0.398326	0	13.5083	0.152985	0	4.16879	23.46	0.885496	0.338428	0	9.64362	2.69389	0.778963	0.727306	0.197144	0	0.1191	0.725595	1.34969	0.761177
Aco015755	AcGRF5	90.7514	88.2018	95.698	73.8605	61.7435	95.4736	37.0486	49.848	52.4058	41.3724	44.7302	50.8104	38.6462	64.1182	56.596	49.5381	87.9416	92.5521	55.09	109.608	147.335	40.5641	30.7542	52.4102	36.5651	74.8237	26.3936	20.8695	25.0888	51.1792	58.4349	37.5203	37.985	36.1331	52.4257	53.2565
Aco000277	AcGRF6	2.97097	3.4283	0.13088	4.33238	2.77338	0.126064	18.0657	3.16458	0.197307	14.4925	1.8598	0.111505	10.0502	2.56356	0.117396	17.7393	3.70773	0.326446	53.8419	20.6896	2.08857	5.4184	23.121	2.9287	0.315855	0.278523	27.6557	1.83753	0.56395	0.210728	0	0	0	1.0428	0.267845	0.42374
Aco013343	AcGRF7	1.83735	2.50086	0.423823	2.14734	2.38867	0.141847	7.63847	2.95393	0.314636	5.94631	2.01277	0.111653	4.73194	2.21161	0.153264	9.03015	0.544715	0.121754	33.9266	9.77756	0.640928	5.218	9.59758	0.845146	0.171034	0	11.9888	0.358569	0.373249	0.235846	0	0.081563	0	0.528313	1.11389	0.586152
Aco013172	AcGRF8	0.734315	0.676405	0.629799	0	0.827409	0.199456	0.959966	0	0.154506	2.01052	0	0.92991	2.903	0	0	4.35195	0	1.28243	7.60486	2.87492	0	0.530115	4.23997	0	0	0	1.21723	0	0	0	0	2.13136	0.156983	0	0	0
