# Supplementary material for: Genome-wide identification, phylogeny, and expression analysis of GRF transcription factors in pineapple (Ananas comosus)
Source: Front Plant Sci. 2023 Apr 14;14:1159223. doi: 10.3389/fpls.2023.1159223 (PMC10140365; doi:10.3389/fpls.2023.1159223)
Supplement: Supplementary file 12 [file Table_8.xlsx]

## Sheet: Sheet1
Supplementary file 8:Expression profiles of AcGRF genes in pineapple flower organ and developmental stage
GeneID	Gene_name	Gynoecium-1	Gynoecium-2	Gynoecium-3	Gynoecium-4	Gynoecium-5	Gynoecium-6	Gynoecium-7	Ovule-1	Ovule-2	Ovule-3	Ovule-4	Ovule-5	Ovule-6	Ovule-7	Petal-1	Petal-2	Petal-3	Sepal-1	Sepal-2	Sepal-3	Sepal-4	Stamen-1	Stamen-2	Stamen-3	Stamen-4	Stamen-5	Stamen-6
Aco009479	AcGRF1	47.5575	28.3449	32.1479	27.7571	16.415	14.3472	17.1544	34.5209	54.1903	49.0257	52.6278	84.6539	87.2989	62.1824	24.4287	5.32942	0.256855	7.17526	7.34857	7.42947	8.67993	59.4304	83.5539	56.0816	65.7665	32.9093	13.3476
Aco023268	AcGRF2	63.8486	55.0267	39.2312	38.7973	24.9551	20.2402	28.3961	194.359	166.046	139.768	148.372	227.044	265.219	153.174	102.556	14.5902	0.252713	37.0324	18.9749	11.887	20.1189	103.678	70.8358	47.3273	43.7179	29.2475	17.2394
Aco020046	AcGRF3	48.0736	4.21639	2.25812	5.00294	2.53654	1.6122	0.867892	1.16273	0.633165	1.19196	0.806206	1.52373	0.052993	0.953636	3.7048	0.131857	0	2.53651	0.209016	0.398944	1.45779	6.60903	16.3448	12.3153	5.82709	0.209744	0.303328
Aco015543	AcGRF4	23.1542	30.4647	8.25596	18.9372	2.80751	2.22505	1.43507	27.7099	29.6029	29.3607	21.391	23.8078	18.331	28.9275	22.8073	1.665	0	23.5955	4.50167	0.978001	2.97781	16.3052	12.7871	9.44774	4.94528	18.2231	2.83496
Aco015755	AcGRF5	19.7716	14.4742	18.983	12.22	16.0496	23.2961	20.1703	46.0722	39.7906	30.6825	24.6297	23.6828	26.5186	32.17	14.5003	10.3331	23.4243	15.5897	15.0628	13.9223	10.6625	27.2018	17.3323	15.4705	16.3794	38.9885	26.2709
Aco000277	AcGRF6	37.7807	34.2725	23.6501	26.1599	14.6463	10.0999	13.13	104.575	97.6587	97.2531	95.8172	127.093	116.256	121.419	43.9626	9.56692	3.5451	15.6822	8.51107	4.50098	6.67343	52.8538	46.3993	35.6838	33.3614	9.50934	4.84685
Aco013343	AcGRF7	26.6356	15.487	10.8628	15.1102	7.71637	5.71243	7.13382	131.931	82.9025	74.8441	80.3993	91.7314	80.4173	57.9901	24.8194	7.13965	0.883958	6.79489	5.407	3.16487	3.8087	70.2292	53.0649	39.1923	34.9059	12.9056	10.7344
Aco013172	AcGRF8	11.5402	7.87525	6.19006	5.09797	7.77839	5.39528	6.64675	34.4137	26.4464	20.6418	20.9867	21.0069	28.9554	14.1087	10.5863	3.20509	0.200678	4.16607	3.97761	3.81063	3.78631	23.7537	18.6811	6.86957	6.94317	5.61249	4.2379
