# Supplementary material for: Genome-wide identification, phylogeny, and expression analysis of GRF transcription factors in pineapple (Ananas comosus)
Source: Front Plant Sci. 2023 Apr 14;14:1159223. doi: 10.3389/fpls.2023.1159223 (PMC10140365; doi:10.3389/fpls.2023.1159223)
Supplement: Supplementary file 13 [file Table_9.xlsx]

## Sheet: Sheet1
Supplementary file 9:Information of miRNA targets in pineapple GRF gene family.
miRNA Acc.	Target Acc.	original ID	Expectation	UPE	miRNA start	miRNA end	Target start	Target end	miRNA aligned fragment	Target aligned fragment	Inhibition	Multiplicity
miR396e	AcGRF1	Aco009479.1	0.5	20.264	1	21	504	524	UCCACAGGCUUUCUUGAACUG	CCGUUCAAGAAAGCUUGUGGA	Cleavage	1
miR396i	AcGRF1	Aco009479.1	0.5	20.264	1	21	504	524	UCCACAGGCUUUCUUGAACGG	CCGUUCAAGAAAGCUUGUGGA	Cleavage	1
miR396h	AcGRF1	Aco009479.1	1.5	20.32	1	22	504	525	CUCCACAGGCUUUCUUGAACUG	CCGUUCAAGAAAGCUUGUGGAA	Cleavage	1
miR396d	AcGRF1	Aco009479.1	2	20.264	1	21	504	524	UCCUCAGGCUUUCUUGAACUG	CCGUUCAAGAAAGCUUGUGGA	Cleavage	1
miR396a	AcGRF1	Aco009479.1	3	20.32	1	21	504	525	UUCCAC-AGCUUUCUUGAACUG	CCGUUCAAGAAAGCUUGUGGAA	Cleavage	1
miR396b	AcGRF1	Aco009479.1	3	20.32	1	21	504	525	UUCCAC-AGCUUUCUUGAACUA	CCGUUCAAGAAAGCUUGUGGAA	Cleavage	1
miR396c	AcGRF1	Aco009479.1	3	20.32	1	21	504	525	UUCCAC-AGCUUUCUUGAACUU	CCGUUCAAGAAAGCUUGUGGAA	Cleavage	1
miR396f	AcGRF1	Aco009479.1	3.5	20.32	1	21	504	525	UUCCAC-GGCUUUCUUGAACUG	CCGUUCAAGAAAGCUUGUGGAA	Cleavage	1
miR396g	AcGRF1	Aco009479.1	3.5	20.32	1	21	504	525	UUCCAC-GGCUUUCUUGAACUU	CCGUUCAAGAAAGCUUGUGGAA	Cleavage	1
miR396e	AcGRF2	Aco023268.1	0	17.35	1	21	464	484	UCCACAGGCUUUCUUGAACUG	CCGUUCAAGAAAGCCUGUGGA	Cleavage	1
miR396i	AcGRF2	Aco023268.1	0	17.35	1	21	464	484	UCCACAGGCUUUCUUGAACGG	CCGUUCAAGAAAGCCUGUGGA	Cleavage	1
miR396h	AcGRF2	Aco023268.1	1	17.38	1	22	464	485	CUCCACAGGCUUUCUUGAACUG	CCGUUCAAGAAAGCCUGUGGAA	Cleavage	1
miR396d	AcGRF2	Aco023268.1	1.5	17.35	1	21	464	484	UCCUCAGGCUUUCUUGAACUG	CCGUUCAAGAAAGCCUGUGGA	Cleavage	1
miR396a	AcGRF2	Aco023268.1	3	17.38	1	21	464	485	UUCCACA-GCUUUCUUGAACUG	CCGUUCAAGAAAGCCUGUGGAA	Cleavage	1
miR396b	AcGRF2	Aco023268.1	3	17.38	1	21	464	485	UUCCACA-GCUUUCUUGAACUA	CCGUUCAAGAAAGCCUGUGGAA	Cleavage	1
miR396c	AcGRF2	Aco023268.1	3	17.38	1	21	464	485	UUCCACA-GCUUUCUUGAACUU	CCGUUCAAGAAAGCCUGUGGAA	Cleavage	1
miR396f	AcGRF2	Aco023268.1	3	17.38	1	21	464	485	UUCCAC-GGCUUUCUUGAACUG	CCGUUCAAGAAAGCCUGUGGAA	Cleavage	1
miR396g	AcGRF2	Aco023268.1	3	17.38	1	21	464	485	UUCCAC-GGCUUUCUUGAACUU	CCGUUCAAGAAAGCCUGUGGAA	Cleavage	1
miR396e	AcGRF4	Aco015543.1	0	23.518	1	21	507	527	UCCACAGGCUUUCUUGAACUG	CCGUUCAAGAAAGCCUGUGGA	Cleavage	1
miR396i	AcGRF4	Aco015543.1	0	23.518	1	21	507	527	UCCACAGGCUUUCUUGAACGG	CCGUUCAAGAAAGCCUGUGGA	Cleavage	1
miR396h	AcGRF4	Aco015543.1	1	23.88	1	22	507	528	CUCCACAGGCUUUCUUGAACUG	CCGUUCAAGAAAGCCUGUGGAA	Cleavage	1
miR396d	AcGRF4	Aco015543.1	1.5	23.518	1	21	507	527	UCCUCAGGCUUUCUUGAACUG	CCGUUCAAGAAAGCCUGUGGA	Cleavage	1
miR396a	AcGRF4	Aco015543.1	3	23.88	1	21	507	528	UUCCACA-GCUUUCUUGAACUG	CCGUUCAAGAAAGCCUGUGGAA	Cleavage	1
miR396b	AcGRF4	Aco015543.1	3	23.88	1	21	507	528	UUCCACA-GCUUUCUUGAACUA	CCGUUCAAGAAAGCCUGUGGAA	Cleavage	1
miR396c	AcGRF4	Aco015543.1	3	23.88	1	21	507	528	UUCCACA-GCUUUCUUGAACUU	CCGUUCAAGAAAGCCUGUGGAA	Cleavage	1
miR396f	AcGRF4	Aco015543.1	3	23.88	1	21	507	528	UUCCAC-GGCUUUCUUGAACUG	CCGUUCAAGAAAGCCUGUGGAA	Cleavage	1
miR396g	AcGRF4	Aco015543.1	3	23.88	1	21	507	528	UUCCAC-GGCUUUCUUGAACUU	CCGUUCAAGAAAGCCUGUGGAA	Cleavage	1
miR396e	AcGRF6	Aco000277.1	1.5	21.666	1	21	819	839	UCCACAGGCUUUCUUGAACUG	CCGUUCAAGAAAGCAUGUGGA	Cleavage	1
miR396i	AcGRF6	Aco000277.1	1.5	21.666	1	21	819	839	UCCACAGGCUUUCUUGAACGG	CCGUUCAAGAAAGCAUGUGGA	Cleavage	1
miR396h	AcGRF6	Aco000277.1	2.5	24.563	1	22	819	840	CUCCACAGGCUUUCUUGAACUG	CCGUUCAAGAAAGCAUGUGGAA	Cleavage	1
miR396a	AcGRF6	Aco000277.1	3	24.563	1	21	819	840	UUCCACA-GCUUUCUUGAACUG	CCGUUCAAGAAAGCAUGUGGAA	Cleavage	1
miR396b	AcGRF6	Aco000277.1	3	24.563	1	21	819	840	UUCCACA-GCUUUCUUGAACUA	CCGUUCAAGAAAGCAUGUGGAA	Cleavage	1
miR396c	AcGRF6	Aco000277.1	3	24.563	1	21	819	840	UUCCACA-GCUUUCUUGAACUU	CCGUUCAAGAAAGCAUGUGGAA	Cleavage	1
miR396d	AcGRF6	Aco000277.1	3	21.666	1	21	819	839	UCCUCAGGCUUUCUUGAACUG	CCGUUCAAGAAAGCAUGUGGA	Cleavage	1
miR396f	AcGRF6	Aco000277.1	3.5	24.563	1	21	819	840	UUCCACG-GCUUUCUUGAACUG	CCGUUCAAGAAAGCAUGUGGAA	Cleavage	1
miR396g	AcGRF6	Aco000277.1	3.5	24.563	1	21	819	840	UUCCACG-GCUUUCUUGAACUU	CCGUUCAAGAAAGCAUGUGGAA	Cleavage	1
miR164a	AcGRF6	Aco000277.1	5	22.446	1	21	353	373	UGGAGAAGCAGGGCACGUGCU	AGCAGAUGCUCAGCUUCUCCU	Translation	1
miR164f	AcGRF6	Aco000277.1	5	22.446	1	21	353	373	UGGAGAAGCAGGGCACAUGCU	AGCAGAUGCUCAGCUUCUCCU	Translation	1
miR396e	AcGRF7	Aco013343.1	1.5	23.487	1	21	912	932	UCCACAGGCUUUCUUGAACUG	CCGUUCAAGAAAGCAUGUGGA	Cleavage	1
miR396i	AcGRF7	Aco013343.1	1.5	23.487	1	21	912	932	UCCACAGGCUUUCUUGAACGG	CCGUUCAAGAAAGCAUGUGGA	Cleavage	1
miR164a	AcGRF7	Aco013343.1	2.5	18.519	1	21	422	442	UGGAGAAGCAGGGCACGUGCU	AGCACAUGCUCUGCUUCUCCU	Cleavage	1
miR164b	AcGRF7	Aco013343.1	2.5	18.519	1	21	422	442	UGGAGAAGCAGGGCACGUGCA	AGCACAUGCUCUGCUUCUCCU	Cleavage	1
miR164c	AcGRF7	Aco013343.1	2.5	18.519	1	21	422	442	UGGAGAAGCAGGGCACGUGCG	AGCACAUGCUCUGCUUCUCCU	Cleavage	1
miR164e	AcGRF7	Aco013343.1	2.5	18.519	1	21	422	442	UGGAGAAGCAGGGCACGUGCA	AGCACAUGCUCUGCUUCUCCU	Cleavage	1
miR164g	AcGRF7	Aco013343.1	2.5	18.519	1	20	423	442	UGGAGAAGCAGGGCACGUGA	GCACAUGCUCUGCUUCUCCU	Cleavage	1
miR164h	AcGRF7	Aco013343.1	2.5	18.519	1	21	422	442	UGGAGAAGCAGGGCACGUGUG	AGCACAUGCUCUGCUUCUCCU	Cleavage	1
miR396h	AcGRF7	Aco013343.1	2.5	23.442	1	22	912	933	CUCCACAGGCUUUCUUGAACUG	CCGUUCAAGAAAGCAUGUGGAA	Cleavage	1
miR164d	AcGRF7	Aco013343.1	3	18.519	1	21	422	442	UGGAGAAGCAGGGUACGUGCA	AGCACAUGCUCUGCUUCUCCU	Cleavage	1
miR396a	AcGRF7	Aco013343.1	3	23.442	1	21	912	933	UUCCACA-GCUUUCUUGAACUG	CCGUUCAAGAAAGCAUGUGGAA	Cleavage	1
miR396b	AcGRF7	Aco013343.1	3	23.442	1	21	912	933	UUCCACA-GCUUUCUUGAACUA	CCGUUCAAGAAAGCAUGUGGAA	Cleavage	1
miR396c	AcGRF7	Aco013343.1	3	23.442	1	21	912	933	UUCCACA-GCUUUCUUGAACUU	CCGUUCAAGAAAGCAUGUGGAA	Cleavage	1
miR396d	AcGRF7	Aco013343.1	3	23.487	1	21	912	932	UCCUCAGGCUUUCUUGAACUG	CCGUUCAAGAAAGCAUGUGGA	Cleavage	1
miR164f	AcGRF7	Aco013343.1	3.5	18.519	1	21	422	442	UGGAGAAGCAGGGCACAUGCU	AGCACAUGCUCUGCUUCUCCU	Cleavage	1
miR396f	AcGRF7	Aco013343.1	3.5	23.442	1	21	912	933	UUCCACG-GCUUUCUUGAACUG	CCGUUCAAGAAAGCAUGUGGAA	Cleavage	1
miR396g	AcGRF7	Aco013343.1	3.5	23.442	1	21	912	933	UUCCACG-GCUUUCUUGAACUU	CCGUUCAAGAAAGCAUGUGGAA	Cleavage	1
miR396e	AcGRF8	Aco013172.1	0	17.029	1	21	435	455	UCCACAGGCUUUCUUGAACUG	CCGUUCAAGAAAGCCUGUGGA	Cleavage	1
miR396i	AcGRF8	Aco013172.1	0	17.029	1	21	435	455	UCCACAGGCUUUCUUGAACGG	CCGUUCAAGAAAGCCUGUGGA	Cleavage	1
miR396h	AcGRF8	Aco013172.1	1	17.217	1	22	435	456	CUCCACAGGCUUUCUUGAACUG	CCGUUCAAGAAAGCCUGUGGAA	Cleavage	1
miR396d	AcGRF8	Aco013172.1	1.5	17.029	1	21	435	455	UCCUCAGGCUUUCUUGAACUG	CCGUUCAAGAAAGCCUGUGGA	Cleavage	1
miR396a	AcGRF8	Aco013172.1	3	17.217	1	21	435	456	UUCCACA-GCUUUCUUGAACUG	CCGUUCAAGAAAGCCUGUGGAA	Cleavage	1
miR396b	AcGRF8	Aco013172.1	3	17.217	1	21	435	456	UUCCACA-GCUUUCUUGAACUA	CCGUUCAAGAAAGCCUGUGGAA	Cleavage	1
miR396c	AcGRF8	Aco013172.1	3	17.217	1	21	435	456	UUCCACA-GCUUUCUUGAACUU	CCGUUCAAGAAAGCCUGUGGAA	Cleavage	1
miR396f	AcGRF8	Aco013172.1	3	17.217	1	21	435	456	UUCCAC-GGCUUUCUUGAACUG	CCGUUCAAGAAAGCCUGUGGAA	Cleavage	1
miR396g	AcGRF8	Aco013172.1	3	17.217	1	21	435	456	UUCCAC-GGCUUUCUUGAACUU	CCGUUCAAGAAAGCCUGUGGAA	Cleavage	1
