# Supplementary material for: Genome-wide identification, phylogeny, and expression analysis of GRF transcription factors in pineapple (Ananas comosus)
Source: Front Plant Sci. 2023 Apr 14;14:1159223. doi: 10.3389/fpls.2023.1159223 (PMC10140365; doi:10.3389/fpls.2023.1159223)
Supplement: Supplementary file 14 [file Table_10.xlsx]

## Sheet: Sheet1
Supplementary file10:The qRT-PCR primer sequences in this study
gene_name	forward primer	reserve primer
AcGRF1	AATGGCAGGACTTGAGCTC	CGAGAGTGTGAGAGATTCGTAC
AcGRF2	ACAACACCTCTCCTTACT	TACTCGTCCTTCATTCCA
AcGRF3	GACCACGTTCAAGGAAGCAT	GCTTGACTCGTVTGGGAAAG
AcGRF5	CCTGTAGTTGTGAATGAG	GAATGTGGCTTACGAATT
AcGRF6	ACCTGCTCGCTTTTGAGATC	CCCAACCCTGCATTTCTAAAAC
AcGRF7	TCTATGCTTACTTCTATGA	AGTTGATGTTATCTGAGA
AcGRF8	CTGGAGCTAAAACCGAGGTG	GCTGCTGCTGCTGTAGTGAC
AcActin	CTGGCCTACGTGGCACTTGACTT	CACTTCTGGGCAGCGGAACCTTT
